# Supplementary material for: Membrane-bound estrogen receptor alpha initiated signaling is dynamin dependent in breast cancer cells
Source: Eur J Med Res. 2018 Jun 7;23:31. doi: 10.1186/s40001-018-0328-7 (PMC5992704; doi:10.1186/s40001-018-0328-7)
Supplement: Supplementary file 1 — Additional file 1. Gene expression and microarray data. [file 40001_2018_328_MOESM1_ESM.xlsx]

## Sheet: Sheet1
Selected time-course microarray studies
Treatment	GEO accession	Reference	Treatment period
17-β-estradiol	GSE11506	link	3h
17-β-estradiol	GSE9936	link	4h
17-β-estradiol	GSE11324	link	4h
17-β-estradiol	GSE5840	link	4h
Estrogen-BSA	GSE32667	link	3h

## Sheet: Sheet2
Genes with a pfp of less than 0.05 selected for further investigation
No.	GeneSymbol	PobeSetID	Table2.gene.index	Table2.RP.Rsum	Table2.FC..class1.class2.	Table2.pfp	Table2.P.value
1	GREB1	205862_at	5389	653.657	1.9981	0	0
2	CA12	204508_s_at	4035	774.066	2.4059	0	0
3	IGFBP4	201508_at	1036	678.87	2.5293	0	0
4	SYNDIG1	219310_at	18674	793.65	2.5486	0	0
5	SERPINB9	209723_at	9211	668.268	2.5672	0	0
6	KRT13	207935_s_at	7451	575.523	2.6627	0	0
7	RET	211421_s_at	10831	558.096	2.6653	0	0
8	WWC1	216074_x_at	15446	773.865	2.834	0	0
9	CHST8	221065_s_at	20428	675.361	3.0579	0	0
10	TUBB2B	214023_x_at	13402	801.231	3.1287	0	0
11	TNP2	217460_at	16825	666.345	3.1423	0	0
12	FCGR2B	210889_s_at	10343	622.497	3.2458	0	0
13	TFF2	214476_at	13855	500.229	3.32	0	0
14	PGR	208305_at	7809	476.607	3.4357	0	0
15	RAPGEFL1	218657_at	18021	394.942	3.9294	0	0
16	LINC00341	219563_at	18927	829.842	2.51	0.0006	0
17	CXCL12	209687_at	9175	923.505	2.1088	0.0011	0
18	TGM2	201042_at	570	909.914	2.79	0.0011	0
19	CA12	203963_at	3490	848.657	2.2811	0.0012	0
20	SP4	206663_at	6189	981.002	2.3182	0.0014	0
21	AF090909	207744_at	7265	976.708	2.3966	0.0014	0
22	AXL	202686_s_at	2214	963.23	2.1839	0.0015	0
23	C15orf5	208109_s_at	7618	1037.21	2.1485	0.0026	0
24	CA12	214164_x_at	13543	1064.89	2.1286	0.0027	0
25	FAM182A	216053_x_at	15425	1063.35	2.7872	0.0028	0
26	GP5	211525_s_at	10931	1042.9	2.6524	0.0029	0
27	CA12	215867_x_at	15240	1107.15	2.0582	0.0031	0
28	NPL	221210_s_at	20573	1101.74	2.6352	0.0032	0
29	ATP2B2	211586_s_at	10991	1100.67	1.5717	0.0033	0
30	AF070564	215290_at	14664	1132.92	2.3423	0.0033	0
31	LILRP2	214561_at	13940	1138.01	2.0522	0.0039	0
32	HIF3A	222124_at	21484	1153.28	1.7397	0.0041	0
33	U05589	216864_at	16234	1170.69	2.0529	0.0047	0
34	MAGEB4	207581_s_at	7102	1164.17	2.1099	0.0047	0
35	LOC100127886	207465_at	6987	1190.8	2.3625	0.0047	0
36	HCK	208018_s_at	7527	1158.93	1.8894	0.0048	0
37	NANOG	220184_at	19548	1181.89	1.783	0.0049	0
38	AREG	215564_at	14937	1165.77	2.4096	0.0049	0
39	IL8	211506_s_at	10913	1228.68	2.1507	0.0058	0
40	KRTAP9-9	220972_s_at	20336	1225.32	1.9701	0.0059	0
41	DAB2	201280_s_at	808	1255.29	1.6161	0.0069	0
42	CA12	210735_s_at	10196	1254.48	1.9535	0.0071	0
43	TP63	211195_s_at	10636	1322.73	1.756	0.0093	0
44	NR5A2	210174_at	9658	1319.35	2.328	0.0095	0
45	ZSCAN12	217098_s_at	16466	1331.69	1.415	0.0098	0
46	CXCL13	205242_at	4769	1317.23	2.2397	0.0098	0
47	NTN1	208005_at	7514	1342.38	2.2416	0.0102	0
48	FCGR1B	214511_x_at	13890	1345.92	2.1783	0.0104	0
49	MCF2L2	215112_x_at	14486	1403.9	1.8916	0.0107	0
50	Hs.663638	216478_at	15849	1365.15	2.0409	0.0108	0
51	SLC7A5	201195_s_at	723	1359.8	2.0808	0.0108	0
52	FAM124B	220637_at	20001	1430.44	1.5602	0.0109	0
53	Hs.279245	217433_at	16798	1402.63	1.9598	0.0109	0
54	ZNF214	220497_at	19861	1392.13	2.0628	0.0109	0
55	EPB41L4A	220120_s_at	19484	1439.12	2.1742	0.0109	0
56	IL17RB	219255_x_at	18619	1364.03	1.8744	0.011	0
57	DR1	216653_at	16023	1389.74	2.1225	0.0111	0
58	PCYT1B	206751_s_at	6277	1402.19	2.1495	0.0111	0
59	WISP2	205792_at	5319	1426.73	2.415	0.0111	0
60	OLFML3	218162_at	17527	1401.94	1.779	0.0112	0
61	LAIR2	207509_s_at	7031	1426.44	1.5592	0.0113	0
62	LRRC15	213909_at	13288	1423.64	2.0611	0.0113	0
63	NCF2	209949_at	9435	1387.46	2.2963	0.0113	0
64	NR5A2	208343_s_at	7846	1443.62	2.1718	0.0114	0
65	MPPED2	205413_at	4940	1383.75	1.6826	0.0115	0
66	KRT14	209351_at	8844	1425.88	1.9547	0.0115	0
67	L48784	217464_at	16829	1457.66	2.2314	0.0131	0
68	PDE10A	211170_s_at	10612	1466.89	1.8443	0.0133	0
69	TRPM6	221102_s_at	20465	1462.75	1.816	0.0135	0
70	ITGB3	204627_s_at	4154	1461.82	2.0968	0.0137	0
71	SCNN1D	208458_at	7956	1477.64	2.1493	0.0138	0
72	GATA4	205517_at	5044	1476.17	2.489	0.0139	0
73	DRD1	214652_at	14030	1482.45	2.015	0.0142	0
74	KITLG	216974_at	16344	1481.89	2.1922	0.0142	0
75	RGS7	206290_s_at	5816	1484.53	1.9593	0.0143	0
76	SULT1C2	211470_s_at	10879	1502.44	2.2741	0.0162	0.0001
77	NPIPP1	214682_at	14058	1507.04	2.3285	0.0165	0.0001
78	ACRV1	207990_x_at	7501	1510.19	2.0298	0.0169	0.0001
79	SLCO1C1	220460_at	19824	1514.34	1.4792	0.0171	0.0001
80	HSPB8	221667_s_at	21028	1547.55	2.0042	0.0172	0.0001
81	AK024988	222214_at	21574	1539.37	2.0433	0.0172	0.0001
82	EPHA3	206070_s_at	5596	1528.55	2.2952	0.0172	0.0001
83	Hs.6638	222153_at	21513	1541.94	2.1969	0.0173	0.0001
84	POSTN	210809_s_at	10269	1528.46	1.4802	0.0174	0.0001
85	PSG5	204830_x_at	4357	1525.96	2.0711	0.0174	0.0001
86	KCNQ1	204487_s_at	4014	1538.91	2.2668	0.0174	0.0001
87	MGC13053	211775_x_at	11173	1532	2.117	0.0175	0.0001
88	ELK1	210850_s_at	10310	1523.49	1.8361	0.0176	0.0001
89	VWF	202112_at	1640	1537.54	2.2315	0.0176	0.0001
90	KIAA1644	52837_at	22085	1566	2.1648	0.018	0.0001
91	PDLIM3	209621_s_at	9111	1561.73	2.3285	0.018	0.0001
92	EDNRB	204273_at	3800	1568.01	2.0935	0.0182	0.0001
93	ANXA10	210143_at	9627	1579.98	2.1153	0.0187	0.0001
94	BRDT	206787_at	6313	1582.56	1.8593	0.0189	0.0001
95	TRPC6	206528_at	6054	1579.47	2.2341	0.0189	0.0001
96	PTGER3	211265_at	10698	1578.94	2.2653	0.019	0.0001
97	AK021633	216130_at	15502	1587.3	1.4645	0.0191	0.0001
98	TBXAS1	208130_s_at	7638	1598.31	2.0137	0.0196	0.0001
99	GNAO1	204763_s_at	4290	1593.33	1.5841	0.0197	0.0001
100	ANKRD6	204671_s_at	4198	1593.22	2.0881	0.0199	0.0001
101	IFNA1	208344_x_at	7847	1609.47	1.5012	0.0202	0.0001
102	IFNA13	205514_at	5041	1611.62	2.1477	0.0202	0.0001
103	KAZN	206765_at	6291	1615.28	1.7205	0.0203	0.0001
104	ZNF415	213478_at	12859	1606.71	1.9781	0.0203	0.0001
105	KCNJ2	204695_at	4222	1627.44	2.2138	0.0205	0.0001
106	CDC25A	219945_at	19309	1626.87	1.9366	0.0206	0.0001
107	DDX25	211227_s_at	10666	1625.73	1.9412	0.0207	0.0001
108	PCDH11Y	207409_at	6932	1631.97	2.075	0.0207	0.0001
109	LECT2	209842_at	9328	1624.84	1.9438	0.0208	0.0001
110	SOX10	217244_at	16609	1624.25	1.8722	0.021	0.0001
111	DNAJA1P4	211567_at	10972	1636.52	1.6051	0.0211	0.0001
112	SPN	202198_s_at	1726	1644.19	2.2302	0.022	0.0001
113	QPRT	214234_s_at	13613	1649.75	1.4588	0.0221	0.0001
114	MTMR3	213425_at	12806	1652.07	2.0819	0.0221	0.0001
115	WNT5A	217762_s_at	17127	1648.62	1.6606	0.0223	0.0001
116	CYP3A5	216201_at	15573	1647.31	1.908	0.0223	0.0001
117	Hs.586943	205464_at	4991	1657.03	2.3247	0.0225	0.0001
118	RAB31	220858_at	20222	1656.85	1.3105	0.0226	0.0001
119	SCNN1B	206007_at	5534	1666.82	2.0984	0.0232	0.0001
120	SORBS2	219386_s_at	18750	1675.46	1.7233	0.0241	0.0001
121	PRG4	206977_at	6503	1696.24	2.1397	0.0243	0.0001
122	SLAMF8	204597_x_at	4124	1694.11	1.9606	0.0244	0.0001
123	PTH	213712_at	13092	1678.91	1.6035	0.0245	0.0001
124	STC1	221057_at	20420	1699.59	2.1102	0.0245	0.0001
125	ELOVL2	209915_s_at	9401	1683.94	1.7029	0.0246	0.0001
126	SPATA1	213906_at	13285	1691.37	1.7768	0.0246	0.0001
127	NRXN1	220014_at	19378	1693.87	2.239	0.0246	0.0001
128	PRR16	204851_s_at	4378	1689.92	2.0314	0.0247	0.0001
129	MYBL1	219777_at	19141	1685.74	2.046	0.0247	0.0001
130	GIMAP6	219147_s_at	18511	1702.38	1.6831	0.0248	0.0001
131	DCX	201062_at	590	1688.7	2.0233	0.0249	0.0001
132	C9orf95	205834_s_at	5361	1707.88	2.0353	0.0253	0.0001
133	STOM	210263_at	9743	1719.47	1.9251	0.0257	0.0002
134	PART1	204285_s_at	3812	1725.29	1.6675	0.026	0.0002
135	KCNF1	205278_at	4805	1726.27	1.9897	0.026	0.0002
136	PMAIP1	207482_at	7004	1731.01	1.481	0.0267	0.0002
137	GAD1	220209_at	19573	1738.54	1.5253	0.0267	0.0002
138	TP53TG5	208098_at	7607	1735.27	1.5963	0.0269	0.0002
139	PYY2	214587_at	13965	1738.03	1.8819	0.0269	0.0002
140	Hs.666316	211589_at	10994	1756.28	1.5172	0.0274	0.0002
141	COL8A1	210372_s_at	9850	1758.89	1.6668	0.0274	0.0002
142	PML	38691_s_at	21920	1752.2	1.8424	0.0276	0.0002
143	TPD52L1	215734_at	15107	1755.51	1.8541	0.0276	0.0002
144	SFTPC	216188_at	15560	1755.36	1.4101	0.0278	0.0002
145	MYCNOS	217147_s_at	16514	1774.3	1.9976	0.0278	0.0002
146	IZUMO4	217056_at	16426	1770.29	2.0551	0.0278	0.0002
147	TRAV36DV7	202600_s_at	2128	1772.75	1.6311	0.0279	0.0002
148	TRAT1	211194_s_at	10635	1769.99	2.1617	0.028	0.0002
149	NRIP1	220038_at	19402	1775.95	1.5964	0.0281	0.0002
150	TP63	207354_at	6877	1778.88	1.6155	0.0283	0.0002
151	Hs.636043	216639_at	16009	1785.74	2.019	0.0283	0.0002
152	SGK3	202498_s_at	2026	1781.44	2.0661	0.0283	0.0002
153	SYN3	206322_at	5848	1783.32	1.5929	0.0284	0.0002
154	ADCY1	213245_at	12627	1795.63	1.5417	0.029	0.0002
155	PCK1	208383_s_at	7884	1799.03	2.1232	0.0292	0.0002
156	SPTBN1	215918_s_at	15291	1814.46	1.4131	0.0297	0.0002
157	LIFR	205876_at	5403	1814.44	1.8875	0.0298	0.0002
158	MST1	213382_at	12763	1828.7	2.0557	0.0299	0.0002
159	OLFML2A	213075_at	12458	1812.16	1.3257	0.03	0.0002
160	KCNK3	205952_at	5479	1814.17	1.654	0.03	0.0002
161	AK024543	216155_at	15527	1830.11	2.261	0.03	0.0002
162	AV760769	216286_at	15658	1810.05	1.3904	0.0301	0.0002
163	RET	215771_x_at	15144	1828.52	1.7803	0.0301	0.0002
164	EPOR	216999_at	16369	1811.24	1.9779	0.0301	0.0002
165	KRTAP1-3	220978_at	20342	1828.45	1.7387	0.0302	0.0002
166	SNED1	213488_at	12869	1826.57	1.6972	0.0303	0.0002
167	BTF3P11	208529_at	8027	1841.81	1.9012	0.0304	0.0002
168	SPINK4	207214_at	6739	1833.65	2.0757	0.0304	0.0002
169	KLK7	205778_at	5305	1840.11	1.823	0.0305	0.0002
170	TRIL	205151_s_at	4678	1841.4	1.8771	0.0305	0.0002
171	Hs.587967	216772_at	16142	1847.68	1.6076	0.0306	0.0002
172	CYP26B1	219825_at	19189	1839.88	1.8337	0.0307	0.0002
173	AMD1	201197_at	725	1847.48	1.5415	0.0308	0.0002
174	USH1C	221173_at	20536	1850.48	1.8172	0.0309	0.0002
175	NRIP1	202599_s_at	2127	1846.74	1.5769	0.031	0.0002
176	GPR183	205419_at	4946	1859.2	1.8697	0.0312	0.0002
177	DDX21	208152_s_at	7659	1858.23	1.5125	0.0314	0.0002
178	EPB41L3	206710_s_at	6236	1857.49	1.5181	0.0314	0.0002
179	CPN2	216223_at	15595	1871.89	1.6455	0.0324	0.0003
180	DPT	213068_at	12451	1870.53	1.8374	0.0325	0.0003
181	SAMD4A	215496_at	14869	1878.68	1.8681	0.033	0.0003
182	ABLIM2	215928_at	15301	1881.36	1.7894	0.0333	0.0003
183	ENSG00000226585	217194_at	16561	1880.23	2.0734	0.0334	0.0003
184	RAB31	217764_s_at	17129	1887	1.5829	0.034	0.0003
185	TH	208291_s_at	7795	1900.19	2.226	0.0343	0.0003
186	ACSL6	213683_at	13063	1897.69	1.7029	0.0344	0.0003
187	SOSTDC1	213456_at	12837	1899.24	1.7983	0.0344	0.0003
188	BGN	201262_s_at	790	1896.27	1.9875	0.0344	0.0003
189	AF003737	216472_at	15843	1915.24	2.1291	0.0345	0.0003
190	CCDC88C	215343_at	14717	1916.66	1.6173	0.0346	0.0003
191	POM121L9P	206819_at	6345	1908.6	1.7702	0.0346	0.0003
192	EZH1	211310_at	10731	1895.33	1.8512	0.0346	0.0003
193	CDC14B	211348_s_at	10764	1915.04	1.9133	0.0347	0.0003
194	S100G	207885_at	7404	1907.17	1.7608	0.0348	0.0003
195	SEMA3G	219689_at	19053	1908.23	1.9818	0.0348	0.0003
196	NOX1	207380_x_at	6903	1925.9	1.9904	0.0355	0.0003
197	SCNN1A	215026_x_at	14400	1923.29	2.0485	0.0355	0.0003
198	KCNK5	219615_s_at	18979	4413.76	1.4707	0.03583	0.0396
199	CCKBR	210381_s_at	9859	1938.68	1.5402	0.0368	0.0003
200	SPAG6	210033_s_at	9518	1940.55	1.886	0.0368	0.0003
201	MCFD2	216089_at	15461	1942.45	2.0498	0.0369	0.0003
202	Hs.189075	214008_at	13387	1951.99	1.3561	0.037	0.0003
203	U80766	215962_at	15334	1943.71	1.6212	0.037	0.0003
204	RS1	207363_at	6886	1938.1	1.8184	0.037	0.0003
205	Hs.213289	217005_at	16375	1950.46	1.9087	0.0371	0.0003
206	Hs.241407	215817_at	15190	1948.38	1.6493	0.0372	0.0003
207	Hs.435120	209245_s_at	8739	1947.74	1.9286	0.0373	0.0003
208	NAV2	218330_s_at	17695	1947.55	1.8678	0.0374	0.0003
209	CYP2B6	206755_at	6281	1962.44	1.7405	0.0383	0.0004
210	STC2	203439_s_at	2966	1971.99	1.4491	0.0391	0.0004
211	SLC22A5	205074_at	4601	1968.3	1.6153	0.0391	0.0004
212	MGC2889	211718_at	11119	1975.96	1.7735	0.0391	0.0004
213	Hs.432566	222340_at	21699	1973.44	1.3515	0.0392	0.0004
214	VPS13A	214852_x_at	14227	1971.62	1.5088	0.0392	0.0004
215	ZFP37	207068_at	6594	1974.27	1.6221	0.0392	0.0004
216	ST3GAL6	210942_s_at	10389	1971.27	1.9507	0.0393	0.0004
217	FABP7	205029_s_at	4556	1982.08	1.8853	0.0398	0.0004
218	SEMA3B	203071_at	2600	2014.29	1.9599	0.0401	0.0004
219	ADCY2	213219_at	12601	2014.28	1.6996	0.0403	0.0004
220	SPIB	205861_at	5388	2003.52	1.8302	0.0403	0.0004
221	HEPH	203902_at	3429	2007.35	1.6326	0.0404	0.0004
222	Hs.600188	215876_at	15249	2003.01	1.7185	0.0404	0.0004
223	RAB31	217763_s_at	17128	2014.27	1.624	0.0405	0.0004
224	SIAH2	209339_at	8832	2001.52	1.6317	0.0405	0.0004
225	TNFSF10	214329_x_at	13708	2021.75	1.2449	0.0406	0.0004
226	STC2	203438_at	2965	2013.72	1.4109	0.0406	0.0004
227	SNTB1	214708_at	14084	2023.49	1.5315	0.0406	0.0004
228	PODXL	201578_at	1106	1997.22	1.6471	0.0406	0.0004
229	KIR3DL2	207314_x_at	6838	2013,03,01	1.4655	0.0407	0.0004
230	CTSS	202901_x_at	2430	2001.35	1.4876	0.0407	0.0004
231	AGTR2	207293_s_at	6818	2012.18	1.5431	0.0407	0.0004
232	SNX24	218705_s_at	18069	2012.02	1.6194	0.0407	0.0004
233	VCAN	215646_s_at	15019	1991.66	1.7039	0.0407	0.0004
234	SLC26A2	205097_at	4624	2025.25	1.7821	0.0407	0.0004
235	HOXC5	206739_at	6265	2026.43	1.7879	0.0407	0.0004
236	TTTY2	216665_s_at	16035	1994.39	1.8586	0.0407	0.0004
237	SIGLEC6	206519_x_at	6045	2022.83	1.9026	0.0407	0.0004
238	CLEC5A	219890_at	19254	1996.64	1.9872	0.0407	0.0004
239	CYP7A1	207406_at	6929	2009.69	2.1717	0.0407	0.0004
240	MYC	202431_s_at	1959	4848.23	1.3663	0.0408	0.0622
241	PI3	203691_at	3218	2001.24	1.9554	0.0409	0.0004
242	AF007137	215634_at	15007	2034.4	1.65	0.0416	0.0004
243	IL5RA	207902_at	7420	2039.88	1.6806	0.0419	0.0005
244	RASL11B	219142_at	18506	2039.12	1.2775	0.042	0.0005
245	CCND1	208712_at	8207	4752.23	1.2826	0.04204	0.0566
246	HGD	214307_at	13686	2042.39	1.9108	0.0421	0.0005
247	SERPINB4	211906_s_at	11294	2050.87	1.33	0.0424	0.0005
248	PTX3	206157_at	5683	2047.28	1.9252	0.0424	0.0005
249	NFATC1	208196_x_at	7702	2046.64	1.9123	0.0425	0.0005
250	DDX10	204977_at	4504	2070.77	1.6048	0.0435	0.0005
251	Hs.29952	214996_at	14371	2076.55	1.4558	0.0436	0.0005
252	AK023862	215251_at	14625	2069.27	1.9576	0.0436	0.0005
253	KLHL29	220348_at	19712	2074.12	1.9734	0.0436	0.0005
254	SH2D2A	207351_s_at	6874	2067.03	1.6413	0.0437	0.0005
255	PEX11A	205161_s_at	4688	2076.22	1.6584	0.0437	0.0005
256	REEP1	204365_s_at	3892	2074.1	1.5997	0.0438	0.0005
257	GABRA1	206678_at	6204	2066.88	1.6823	0.0438	0.0005
258	CDK5R2	205852_at	5379	2060.71	1.8606	0.0438	0.0005
259	ANP32D	208571_at	8069	2065.86	1.4952	0.0439	0.0005
260	HIST1H3I	214509_at	13888	2064.56	2.0334	0.044	0.0005
261	PIWIL1	214868_at	14243	2062.84	2.0749	0.044	0.0005
262	CXCL12	203666_at	3193	2082.18	1.8237	0.0444	0.0005
263	SSX2	207493_x_at	7015	2086.49	1.8848	0.0444	0.0005
264	ITGA1	214660_at	14036	2084.02	1.9352	0.0444	0.0005
265	Hs.479808	213910_at	13289	2086.23	1.7716	0.0445	0.0005
266	CRH	205630_at	5157	2092.95	1.965	0.0445	0.0005
267	ADAM5P	216998_s_at	16368	2092.39	1.6098	0.0446	0.0005
268	APOBEC3G	215579_at	14952	2095.74	1.9599	0.0446	0.0005
269	NCR2	221075_s_at	20438	2089.25	1.766	0.0447	0.0005
270	MYH4	208148_at	7656	2092.03	1.9561	0.0447	0.0005
271	PIK3CG	206370_at	5896	2096.84	1.8585	0.0448	0.0005
272	MT1M	217546_at	16911	2098.9	1.4496	0.0449	0.0005
273	KIAA0226L	44790_s_at	22010	2100.84	1.6484	0.045	0.0005
274	Hs.546387	222055_at	21415	2103.36	2.01501	0.0452	0.0005
275	HOXC4	206194_at	5720	2114.46	1.4997	0.0462	0.0006
276	PDLIM3	210170_at	9654	2113.64	1.8952	0.0464	0.0006
277	MAB21L1	206163_at	5689	2116.99	1.5434	0.0465	0.0006
278	TIAM1	213135_at	12518	2126.54	1.5957	0.0476	0.0006
279	KDM4B	212496_s_at	11881	2125.18	1.599	0.0476	0.0006
280	WISP1	211312_s_at	10732	2130.94	1.6178	0.0481	0.0006
281	PPFIA4	214978_s_at	14353	2137.79	2.1061	0.0483	0.0006
282	TNFRSF11B	204932_at	4459	2134.7	0.7326	0.0485	0.0006
283	SCN2A	206381_at	5907	2137.32	1.6124	0.0485	0.0006
284	IGKC	221671_x_at	21032	2152.19	1.3739	0.0491	0.0006
285	SIRPB1	217240_at	16607	2146.26	1.403	0.0491	0.0006
286	AK022427	216118_at	15490	2155.85	1.7448	0.0491	0.0006
287	TCL6	221054_s_at	20418	2156.69	1.7547	0.0491	0.0006
288	PCDH8	206935_at	6461	2159.95	1.3359	0.0492	0.0006
289	TAS2R10	221397_at	20760	2151.84	1.5679	0.0492	0.0006
290	LOC100130331	215970_at	15342	2145.13	1.7107	0.0492	0.0006
291	HEY2	219743_at	19107	2149.03	1.7957	0.0492	0.0006
292	ALDOB	204704_s_at	4231	2154.79	1.6271	0.0493	0.0006
293	WNT2B	206458_s_at	5984	2159.81	1.6475	0.0494	0.0006
294	TBKBP1	205424_at	4951	2163.87	1.9975	0.0496	0.0006
295	ABHD2	63825_at	22158	2165.86	1.526	0.0498	0.0007
296	SORBS1	218087_s_at	17452	2169.86	1.9322	0.05	0.0007
297	SLC25A37	218978_s_at	18342	2168.15	1.9125	0.0501	0.0007
298	IL1A	210118_s_at	9602	2177.97	1.8085	0.0507	0.0007
299	HERC2P3	215847_at	15220	2177.88	1.4779	0.0509	0.0007
300	PTGER3	213933_at	13312	2177.49	1.6486	0.0511	0.0007
301	CDH12	207149_at	6675	2182.53	1.783	0.0514	0.0007
302	Hs.484423	206377_at	5903	2183.27	1.5029	0.0515	0.0007
303	EFHC2	220523_at	19887	2187.56	1.4627	0.0518	0.0007
304	PCNXL2	220461_at	19825	2189.61	1.5494	0.0521	0.0007
305	COL4A3	214641_at	14019	2192	1.636	0.0524	0.0007
306	ADRA2A	209869_at	9355	2197.35	1.9946	0.053	0.0007
307	LLGL1	206123_at	5649	2204.66	1.4392	0.0534	0.0007
308	TKTL1	214183_s_at	13562	2200.34	1.227	0.0535	0.0007
309	RGCC	218723_s_at	18087	2204.21	1.4117	0.0536	0.0007
310	CFH	215388_s_at	14762	2203.71	1.7067	0.0537	0.0007
311	Hs.105323	216686_at	16056	2202.42	1.6452	0.0538	0.0007
312	CDH8	217574_at	16939	2203.54	1.3375	0.0539	0.0007
313	PRG3	220811_at	20175	2202.19	1.87	0.0539	0.0007
314	Hs.370549	219497_s_at	18861	2212.38	1.6664	0.0542	0.0008
315	TNIP3	220655_at	20019	2212.08	1.8921	0.0542	0.0008
316	SLC6A6	205920_at	5447	2211	2.0162	0.0542	0.0008
317	WNT4	208606_s_at	8104	2210.7	1.5851	0.0544	0.0008
318	RASSF2	203185_at	2713	2216.3	1.6431	0.0546	0.0008
319	RLBP1	206154_at	5680	2220.68	1.8643	0.0548	0.0008
320	Hs.631886	206035_at	5562	2224.33	1.2292	0.0549	0.0008
321	IL16	209827_s_at	9313	2221.7	1.265	0.0549	0.0008
322	VDAC3	208844_at	8339	2233.43	1.477	0.0549	0.0008

## Sheet: Sheet3
List of selected genes after E2-BSA treatment
Probe Set ID	GSM810956_control.CEL	GSM810957_control_2_.CEL	GSM810959_E2-BSA.CEL	GSM810960_E2-BSA_2_.CEL	Gene Symbol	Entrez Gene	Gene Ontology Biological Process	Gene Ontology Cellular Component	Gene Ontology Molecular Function	Alignments
200670_at	-0.48175	-0.581079	0.784793	0.48175	XBP1	7494	0002070 // epithelial cell maturation // inferred from electronic annotation///0006351 // transcription, DNA-dependent // inferred from electronic annotation///0006355 // regulation of transcription, DNA-dependent // inferred from electronic annotation///0006366 // transcription from RNA polymerase II promoter // inferred from electronic annotation///0006955 // immune response // traceable author…	0005634 // nucleus // inferred from direct assay///0005654 // nucleoplasm // traceable author statement	0003677 // DNA binding // traceable author statement///0003700 // sequence-specific DNA binding transcription factor activity // inferred from electronic annotation///0043565 // sequence-specific DNA binding // inferred from electronic annotation	chr22:28795305-29196524 (-) // 97.63 // q12.1
200895_s_at	-0.368607	-0.162666	0.162666	0.290675	FKBP4	2288	0000413 // protein peptidyl-prolyl isomerization // not recorded///0000413 // protein peptidyl-prolyl isomerization // inferred from direct assay///0006457 // protein folding // traceable author statement///0006463 // steroid hormone receptor complex assembly // inferred from electronic annotation///0006825 // copper ion transport // inferred from electronic annotation///0007566 // embryo implant…	0005622 // intracellular // non-traceable author statement///0005634 // nucleus // inferred from direct assay///0005730 // nucleolus // inferred from direct assay///0005737 // cytoplasm // inferred from direct assay///0005739 // mitochondrion // inferred from electronic annotation///0005829 // cytosol // inferred from sequence or structural similarity///0005856 // cytoskeleton // inferred from el…	0003755 // peptidyl-prolyl cis-trans isomerase activity // not recorded///0003755 // peptidyl-prolyl cis-trans isomerase activity // inferred from direct assay///0005515 // protein binding // inferred from physical interaction///0005524 // ATP binding // inferred from electronic annotation///0005525 // GTP binding // inferred from electronic annotation///0005528 // FK506 binding // not recorded//…	chr12:2904206-2913101 (+) // 100.0 // p13.33
201107_s_at	-0.208036	-0.758816	0.692029	0.208036	THBS1	7057	0000187 // activation of MAPK activity // inferred from mutant phenotype///0001666 // response to hypoxia // non-traceable author statement///0001937 // negative regulation of endothelial cell proliferation // inferred from direct assay///0001937 // negative regulation of endothelial cell proliferation // inferred from mutant phenotype///0001953 // negative regulation of cell-matrix adhesion // i…	0005576 // extracellular region // traceable author statement///0005577 // fibrinogen complex // inferred from direct assay///0005615 // extracellular space // inferred from direct assay///0005783 // endoplasmic reticulum // inferred from sequence or structural similarity///0009897 // external side of plasma membrane // inferred from direct assay///0009986 // cell surface // inferred from direct …	0001786 // phosphatidylserine binding // inferred from direct assay///0001948 // glycoprotein binding // non-traceable author statement///0001968 // fibronectin binding // inferred from direct assay///0005178 // integrin binding // inferred from mutant phenotype///0005509 // calcium ion binding // non-traceable author statement///0005515 // protein binding // inferred from physical interaction///…	chr15:39873133-39889668 (+) // 97.77 // q14
201250_s_at	-0.366744	-0.32978	0.369265	0.32978	SLC2A1	6513	0005975 // carbohydrate metabolic process // traceable author statement///0006112 // energy reserve metabolic process // traceable author statement///0006461 // protein complex assembly // inferred from direct assay///0006766 // vitamin metabolic process // traceable author statement///0006767 // water-soluble vitamin metabolic process // traceable author statement///0006810 // transport // infer…	0001939 // female pronucleus // inferred from electronic annotation///0005622 // intracellular // inferred from electronic annotation///0005737 // cytoplasm // inferred from electronic annotation///0005886 // plasma membrane // traceable author statement///0005901 // caveola // inferred from electronic annotation///0005911 // cell-cell junction // inferred from electronic annotation///0016020 // …	0005215 // transporter activity // inferred from electronic annotation///0005355 // glucose transmembrane transporter activity // traceable author statement///0005515 // protein binding // inferred from physical interaction///0019900 // kinase binding // inferred from electronic annotation///0022857 // transmembrane transporter activity // inferred from electronic annotation///0022891 // substrat…	chr1:43391518-43424501 (-) // 97.58 // p34.2
201279_s_at	0.269287	0.399901	-0.269287	-0.313222	DAB2	1601	0000904 // cell morphogenesis involved in differentiation // inferred from electronic annotation///0001701 // in utero embryonic development // inferred from electronic annotation///0001921 // positive regulation of receptor recycling // inferred from electronic annotation///0001934 // positive regulation of protein phosphorylation // inferred from mutant phenotype///0006810 // transport // infer…	0005634 // nucleus // inferred from electronic annotation///0005737 // cytoplasm // inferred from electronic annotation///0005765 // lysosomal membrane // traceable author statement///0005886 // plasma membrane // traceable author statement///0005905 // coated pit // inferred from direct assay///0016020 // membrane // inferred from electronic annotation///0016324 // apical plasma membrane // infe…	0005178 // integrin binding // inferred from electronic annotation///0005515 // protein binding // inferred from physical interaction///0005546 // phosphatidylinositol-4,5-bisphosphate binding // inferred from electronic annotation///0008022 // protein C-terminus binding // inferred from physical interaction///0030276 // clathrin binding // inferred from electronic annotation///0035091 // phospha…	chr5:39373297-39424931 (-) // 98.96 // p13.1
201349_at	-0.397545	-0.228994	0.228994	0.249178	SLC9A3R1	9368	0003096 // renal sodium ion transport // inferred from electronic annotation///0006461 // protein complex assembly // traceable author statement///0006915 // apoptotic process // inferred from direct assay///0007191 // adenylate cyclase-activating dopamine receptor signaling pathway // inferred from electronic annotation///0008285 // negative regulation of cell proliferation // inferred from dire…	0001726 // ruffle // inferred from electronic annotation///0005634 // nucleus // inferred from direct assay///0005737 // cytoplasm // inferred from direct assay///0005813 // centrosome // inferred from direct assay///0005886 // plasma membrane // inferred from direct assay///0005902 // microvillus // inferred from direct assay///0012505 // endomembrane system // inferred from electronic annotatio…	0005102 // receptor binding // inferred from physical interaction///0005515 // protein binding // inferred from physical interaction///0008013 // beta-catenin binding // inferred from physical interaction///0017081 // chloride channel regulator activity // inferred from direct assay///0019902 // phosphatase binding // inferred from physical interaction///0030165 // PDZ domain binding // inferred …	chr17:72744783-72765494 (+) // 98.6 // q25.1
201431_s_at	0.281002	0.211561	-0.359324	-0.211561	DPYSL3	1809	0006208 // pyrimidine nucleobase catabolic process // inferred from electronic annotation///0007399 // nervous system development // inferred from electronic annotation///0007411 // axon guidance // traceable author statement///0010976 // positive regulation of neuron projection development // inferred from sequence or structural similarity///0010977 // negative regulation of neuron projection de…	0005615 // extracellular space // inferred from sequence or structural similarity///0005737 // cytoplasm // inferred from electronic annotation///0005829 // cytosol // inferred from sequence or structural similarity///0005829 // cytosol // traceable author statement///0030027 // lamellipodium // inferred from sequence or structural similarity///0030426 // growth cone // inferred from sequence or …	0016787 // hydrolase activity // inferred from electronic annotation///0016810 // hydrolase activity, acting on carbon-nitrogen (but not peptide) bonds // inferred from electronic annotation///0016812 // hydrolase activity, acting on carbon-nitrogen (but not peptide) bonds, in cyclic amides // inferred from electronic annotation///0017124 // SH3 domain binding // inferred from sequence or structu…	chr5:146770373-146833236 (-) // 99.5 // q32
201489_at	-1.0124	-0.599666	0.599666	0.769732	PPIF	10105	0000413 // protein peptidyl-prolyl isomerization // inferred from electronic annotation///0002931 // response to ischemia // inferred from sequence or structural similarity///0006457 // protein folding // inferred from electronic annotation///0006915 // apoptotic process // inferred from electronic annotation///0008637 // apoptotic mitochondrial changes // inferred from electronic annotation///00…	0005739 // mitochondrion // inferred from electronic annotation///0005743 // mitochondrial inner membrane // inferred from electronic annotation///0005753 // mitochondrial proton-transporting ATP synthase complex // inferred from sequence or structural similarity///0005759 // mitochondrial matrix // inferred from electronic annotation///0016020 // membrane // traceable author statement	0003755 // peptidyl-prolyl cis-trans isomerase activity // inferred from electronic annotation///0005515 // protein binding // inferred from physical interaction///0016018 // cyclosporin A binding // inferred from electronic annotation///0016853 // isomerase activity // inferred from electronic annotation///0042277 // peptide binding // inferred from electronic annotation	chr10:81107233-81114471 (+) // 98.55 // q22.3
201490_s_at	-1.58764	-0.485401	0.485401	1.09775	PPIF	10105	0000413 // protein peptidyl-prolyl isomerization // inferred from electronic annotation///0002931 // response to ischemia // inferred from sequence or structural similarity///0006457 // protein folding // inferred from electronic annotation///0006915 // apoptotic process // inferred from electronic annotation///0008637 // apoptotic mitochondrial changes // inferred from electronic annotation///00…	0005739 // mitochondrion // inferred from electronic annotation///0005743 // mitochondrial inner membrane // inferred from electronic annotation///0005753 // mitochondrial proton-transporting ATP synthase complex // inferred from sequence or structural similarity///0005759 // mitochondrial matrix // inferred from electronic annotation///0016020 // membrane // traceable author statement	0003755 // peptidyl-prolyl cis-trans isomerase activity // inferred from electronic annotation///0005515 // protein binding // inferred from physical interaction///0016018 // cyclosporin A binding // inferred from electronic annotation///0016853 // isomerase activity // inferred from electronic annotation///0042277 // peptide binding // inferred from electronic annotation	chr10:81107236-81113748 (+) // 97.34 // q22.3
201508_at	-1.05841	-0.378112	0.378112	0.791285	IGFBP4	3487	0001501 // skeletal system development // traceable author statement///0001558 // regulation of cell growth // inferred from electronic annotation///0006259 // DNA metabolic process // traceable author statement///0006954 // inflammatory response // inferred from electronic annotation///0007165 // signal transduction // traceable author statement///0008283 // cell proliferation // traceable autho…	0005576 // extracellular region // traceable author statement///0005615 // extracellular space // inferred from electronic annotation	0005520 // insulin-like growth factor binding // inferred from electronic annotation///0019838 // growth factor binding // inferred from electronic annotation	chr17:38599709-38613931 (+) // 91.02 // q21.2
201565_s_at	0.35473	0.490493	-1.00304	-0.35473	ID2	3398	0000122 // negative regulation of transcription from RNA polymerase II promoter // inferred from electronic annotation///0001656 // metanephros development // inferred from electronic annotation///0001779 // natural killer cell differentiation // inferred from electronic annotation///0002521 // leukocyte differentiation // inferred from electronic annotation///0003149 // membranous septum morphog…	0000785 // chromatin // inferred from electronic annotation///0005634 // nucleus // inferred from direct assay///0005730 // nucleolus // inferred from direct assay///0005737 // cytoplasm // inferred from direct assay///0005829 // cytosol // inferred from direct assay///0043234 // protein complex // inferred from sequence or structural similarity	0005515 // protein binding // inferred from physical interaction///0044325 // ion channel binding // inferred from physical interaction///0046983 // protein dimerization activity // inferred from electronic annotation	chr2:8822185-8823934 (+) // 99.38 // p25.1
201566_x_at	0.401711	0.469377	-1.13872	-0.401711	ID2	3398	0000122 // negative regulation of transcription from RNA polymerase II promoter // inferred from electronic annotation///0001656 // metanephros development // inferred from electronic annotation///0001779 // natural killer cell differentiation // inferred from electronic annotation///0002521 // leukocyte differentiation // inferred from electronic annotation///0003149 // membranous septum morphog…	0000785 // chromatin // inferred from electronic annotation///0005634 // nucleus // inferred from direct assay///0005730 // nucleolus // inferred from direct assay///0005737 // cytoplasm // inferred from direct assay///0005829 // cytosol // inferred from direct assay///0043234 // protein complex // inferred from sequence or structural similarity	0005515 // protein binding // inferred from physical interaction///0044325 // ion channel binding // inferred from physical interaction///0046983 // protein dimerization activity // inferred from electronic annotation	chr2:8822197-8824368 (+) // 97.24 // p25.1
201631_s_at	-0.272791	-0.663873	0.272791	0.329052	IER3	8870	0000075 // cell cycle checkpoint // inferred from electronic annotation///0001562 // response to protozoan // inferred from electronic annotation///0003085 // negative regulation of systemic arterial blood pressure // inferred from electronic annotation///0006282 // regulation of DNA repair // inferred from electronic annotation///0006915 // apoptotic process // traceable author statement///00096…	0005634 // nucleus // inferred from direct assay///0016020 // membrane // inferred from electronic annotation///0016021 // integral to membrane // inferred from electronic annotation	0005515 // protein binding // inferred from physical interaction	chr6:30710976-30712306 (-) // 98.78 // p21.33
201675_at	-0.249204	-0.423314	0.495621	0.249204	AKAP1	8165	0007596 // blood coagulation // traceable author statement///0010614 // negative regulation of cardiac muscle hypertrophy // inferred from electronic annotation///0016310 // phosphorylation // inferred from electronic annotation///0032869 // cellular response to insulin stimulus // inferred from electronic annotation///0035308 // negative regulation of protein dephosphorylation // inferred from e…	0005739 // mitochondrion // inferred from direct assay///0005741 // mitochondrial outer membrane // inferred from electronic annotation///0005743 // mitochondrial inner membrane // inferred from electronic annotation///0005759 // mitochondrial matrix // inferred from electronic annotation///0005811 // lipid particle // inferred from electronic annotation///0005829 // cytosol // traceable author s…	0003723 // RNA binding // inferred from electronic annotation///0005515 // protein binding // inferred from physical interaction///0008017 // microtubule binding // inferred from electronic annotation///0016301 // kinase activity // inferred from electronic annotation///0019901 // protein kinase binding // inferred from electronic annotation///0019903 // protein phosphatase binding // inferred fr…	chr17:55162659-55198609 (+) // 98.14 // q22
201739_at	-1.24522	-0.944505	0.944505	1.1229	SGK1	6446	0001558 // regulation of cell growth // traceable author statement///0006468 // protein phosphorylation // traceable author statement///0006814 // sodium ion transport // traceable author statement///0006915 // apoptotic process // inferred from electronic annotation///0006950 // response to stress // traceable author statement///0006974 // response to DNA damage stimulus // inferred from electro…	0005634 // nucleus // inferred from electronic annotation///0005737 // cytoplasm // inferred from electronic annotation///0005739 // mitochondrion // inferred from electronic annotation///0005783 // endoplasmic reticulum // inferred from electronic annotation///0005789 // endoplasmic reticulum membrane // inferred from electronic annotation///0005829 // cytosol // traceable author statement///000…	0000166 // nucleotide binding // inferred from electronic annotation///0004672 // protein kinase activity // inferred from electronic annotation///0004674 // protein serine/threonine kinase activity // inferred from electronic annotation///0004713 // protein tyrosine kinase activity // inferred from electronic annotation///0005246 // calcium channel regulator activity // traceable author statemen…	chr6:134490394-134495980 (-) // 98.57 // q23.2
201925_s_at	0.183417	0.313691	-0.439664	-0.183417	CD55	1604	0006958 // complement activation, classical pathway // inferred from electronic annotation///0007204 // elevation of cytosolic calcium ion concentration // inferred from direct assay///0007283 // spermatogenesis // inferred from electronic annotation///0009615 // response to virus // inferred from electronic annotation///0030449 // regulation of complement activation // traceable author statement…	0005576 // extracellular region // traceable author statement///0005886 // plasma membrane // traceable author statement///0005887 // integral to plasma membrane // traceable author statement///0009986 // cell surface // inferred from direct assay///0016020 // membrane // inferred from electronic annotation///0016324 // apical plasma membrane // inferred from electronic annotation///0031225 // an…	0001618 // viral receptor activity // inferred from electronic annotation///0004857 // enzyme inhibitor activity // inferred from electronic annotation	chr1:207495045-207533846 (+) // 98.86 // q32.2
201939_at	0.38474	0.153749	-0.153749	-0.407637	PLK2	10769	0000082 // G1/S transition of mitotic cell cycle // inferred from mutant phenotype///0000278 // mitotic cell cycle // inferred from electronic annotation///0006468 // protein phosphorylation // inferred from direct assay///0007052 // mitotic spindle organization // inferred from direct assay///0007093 // mitotic cell cycle checkpoint // inferred from sequence or structural similarity///0007265 //…	0005622 // intracellular // inferred from sequence or structural similarity///0005737 // cytoplasm // inferred from electronic annotation///0005813 // centrosome // inferred from direct assay///0005814 // centriole // inferred from direct assay///0005856 // cytoskeleton // inferred from electronic annotation///0030425 // dendrite // inferred from sequence or structural similarity///0042995 // cel…	0000166 // nucleotide binding // inferred from electronic annotation///0004672 // protein kinase activity // inferred from electronic annotation///0004674 // protein serine/threonine kinase activity // inferred from direct assay///0004713 // protein tyrosine kinase activity // inferred from electronic annotation///0004871 // signal transducer activity // inferred from mutant phenotype///0005515 /…	chr5:57749813-57756087 (-) // 99.16 // q11.2
202037_s_at	0.256725	0.135041	-0.135041	-0.43396	SFRP1	6422	0001649 // osteoblast differentiation // inferred from expression pattern///0001657 // ureteric bud development // inferred from electronic annotation///0001756 // somitogenesis // inferred from electronic annotation///0001843 // neural tube closure // inferred from electronic annotation///0001944 // vasculature development // not recorded///0001954 // positive regulation of cell-matrix adhesion …	0005576 // extracellular region // inferred from electronic annotation///0005578 // proteinaceous extracellular matrix // inferred from direct assay///0005615 // extracellular space // inferred from direct assay///0005622 // intracellular // inferred from direct assay///0005829 // cytosol // inferred from direct assay///0005886 // plasma membrane // not recorded///0005886 // plasma membrane // in…	0004197 // cysteine-type endopeptidase activity // inferred from mutant phenotype///0005109 // frizzled binding // inferred from physical interaction///0005515 // protein binding // inferred from electronic annotation///0008144 // drug binding // inferred from direct assay///0008201 // heparin binding // inferred from direct assay///0017147 // Wnt-protein binding // inferred from physical interac…	chr8:41119478-41166980 (-) // 98.81 // p11.21
202172_at	-0.283023	-0.164266	0.164266	0.206866	VEZF1	7716	0001525 // angiogenesis // inferred from electronic annotation///0001885 // endothelial cell development // inferred from electronic annotation///0006351 // transcription, DNA-dependent // inferred from electronic annotation///0006355 // regulation of transcription, DNA-dependent // inferred from electronic annotation///0006357 // regulation of transcription from RNA polymerase II promoter // tra…	0005622 // intracellular // inferred from electronic annotation///0005634 // nucleus // inferred from direct assay///0005730 // nucleolus // inferred from direct assay	0003676 // nucleic acid binding // inferred from electronic annotation///0003677 // DNA binding // inferred from electronic annotation///0008270 // zinc ion binding // inferred from electronic annotation///0046872 // metal ion binding // inferred from electronic annotation	chr17:56048912-56065542 (-) // 97.48 // q22
202204_s_at	-0.376121	-0.136991	0.136991	0.244475	AMFR	267	0000209 // protein polyubiquitination // inferred from direct assay///0006511 // ubiquitin-dependent protein catabolic process // inferred from mutant phenotype///0006928 // cellular component movement // traceable author statement///0007165 // signal transduction // traceable author statement///0007568 // aging // inferred from electronic annotation///0007611 // learning or memory // inferred fr…	0005634 // nucleus // inferred from electronic annotation///0005737 // cytoplasm // inferred from electronic annotation///0005783 // endoplasmic reticulum // inferred from electronic annotation///0005789 // endoplasmic reticulum membrane // inferred from electronic annotation///0016020 // membrane // inferred from electronic annotation///0016021 // integral to membrane // non-traceable author sta…	0004842 // ubiquitin-protein ligase activity // inferred from direct assay///0004842 // ubiquitin-protein ligase activity // inferred from mutant phenotype///0004872 // receptor activity // inferred from physical interaction///0005515 // protein binding // inferred from physical interaction///0008270 // zinc ion binding // inferred from electronic annotation///0016874 // ligase activity // inferr…	chr16:56395921-56459303 (-) // 98.17 // q12.2
202403_s_at	0.201166	0.168717	-0.46162	-0.168717	COL1A2	1278	0001501 // skeletal system development // inferred from mutant phenotype///0001568 // blood vessel development // inferred from mutant phenotype///0007179 // transforming growth factor beta receptor signaling pathway // inferred from direct assay///0007266 // Rho protein signal transduction // inferred from direct assay///0007411 // axon guidance // traceable author statement///0007596 // blood c…	0005576 // extracellular region // traceable author statement///0005578 // proteinaceous extracellular matrix // inferred from electronic annotation///0005581 // collagen // inferred from electronic annotation///0005584 // collagen type I // inferred from direct assay///0005584 // collagen type I // inferred from mutant phenotype///0005584 // collagen type I // traceable author statement///000561…	0005201 // extracellular matrix structural constituent // non-traceable author statement///0005515 // protein binding // inferred from physical interaction///0030674 // protein binding, bridging // inferred from mutant phenotype///0042802 // identical protein binding // inferred from direct assay///0046332 // SMAD binding // inferred from electronic annotation///0046872 // metal ion binding // in…	chr7:94023872-94060537 (+) // 98.44 // q21.3
202431_s_at	-0.331509	-2.15763	1.19674	0.331509	MYC	4609	0000122 // negative regulation of transcription from RNA polymerase II promoter // inferred from direct assay///0000165 // MAPK cascade // inferred from mutant phenotype///0001658 // branching involved in ureteric bud morphogenesis // inferred from sequence or structural similarity///0002053 // positive regulation of mesenchymal cell proliferation // inferred from sequence or structural similarit…	0005634 // nucleus // inferred from direct assay///0005635 // nuclear envelope // inferred from direct assay///0005654 // nucleoplasm // inferred from direct assay///0005654 // nucleoplasm // traceable author statement///0005730 // nucleolus // inferred from direct assay///0005791 // rough endoplasmic reticulum // inferred from direct assay///0005819 // spindle // inferred from electronic annotat…	0003677 // DNA binding // inferred from sequence or structural similarity///0003677 // DNA binding // traceable author statement///0003700 // sequence-specific DNA binding transcription factor activity // inferred from direct assay///0003729 // mRNA binding // inferred from direct assay///0005515 // protein binding // inferred from physical interaction///0008134 // transcription factor binding //…	chr8:128748329-128753447 (+) // 98.54 // q24.21
202478_at	0.28028	0.425133	-0.347776	-0.28028	TRIB2	28951	0006468 // protein phosphorylation // inferred from sequence or structural similarity///0006469 // negative regulation of protein kinase activity // non-traceable author statement///0032436 // positive regulation of proteasomal ubiquitin-dependent protein catabolic process // inferred from sequence or structural similarity///0043405 // regulation of MAP kinase activity // inferred from sequence o…	0005634 // nucleus // inferred from direct assay///0005730 // nucleolus // inferred from direct assay///0005737 // cytoplasm // inferred from direct assay///0005737 // cytoplasm // inferred from sequence or structural similarity///0005856 // cytoskeleton // inferred from electronic annotation	0000166 // nucleotide binding // inferred from sequence or structural similarity///0004672 // protein kinase activity // inferred from sequence or structural similarity///0004713 // protein tyrosine kinase activity // inferred from electronic annotation///0004860 // protein kinase inhibitor activity // inferred from electronic annotation///0005524 // ATP binding // inferred from electronic annota…	chr2:12857207-12882856 (+) // 99.24 // p24.3
202599_s_at	-0.351974	-0.263505	0.263505	0.510324	NRIP1	8204	0000122 // negative regulation of transcription from RNA polymerase II promoter // inferred from direct assay///0001543 // ovarian follicle rupture // inferred from electronic annotation///0006351 // transcription, DNA-dependent // inferred from electronic annotation///0006355 // regulation of transcription, DNA-dependent // inferred from electronic annotation///0006357 // regulation of transcrip…	0000118 // histone deacetylase complex // inferred from electronic annotation///0005634 // nucleus // inferred from direct assay	0003712 // transcription cofactor activity // inferred from electronic annotation///0003713 // transcription coactivator activity // inferred from direct assay///0003713 // transcription coactivator activity // non-traceable author statement///0003714 // transcription corepressor activity // inferred from direct assay///0005102 // receptor binding // inferred from electronic annotation///0005515 …	chr21:16333561-16340799 (-) // 96.45 // q11.2
202627_s_at	0.191607	0.227402	-0.259047	-0.191607	SERPINE1	5054	0000302 // response to reactive oxygen species // inferred from electronic annotation///0001300 // chronological cell aging // inferred from expression pattern///0001525 // angiogenesis // inferred from expression pattern///0002576 // platelet degranulation // traceable author statement///0006351 // transcription, DNA-dependent // traceable author statement///0006367 // transcription initiation f…	0005576 // extracellular region // inferred from direct assay///0005576 // extracellular region // traceable author statement///0005615 // extracellular space // inferred from direct assay///0005886 // plasma membrane // traceable author statement///0031012 // extracellular matrix // inferred from direct assay///0031093 // platelet alpha granule lumen // traceable author statement	0002020 // protease binding // inferred from physical interaction///0004867 // serine-type endopeptidase inhibitor activity // inferred from direct assay///0004867 // serine-type endopeptidase inhibitor activity // inferred from physical interaction///0005102 // receptor binding // inferred from physical interaction///0005515 // protein binding // inferred from physical interaction///0030414 // p…	chr7:100770379-100782533 (+) // 86.53 // q22.1
202661_at	-0.176435	-0.250812	0.176435	0.606516	ITPR2	3709	0001666 // response to hypoxia // inferred from direct assay///0006112 // energy reserve metabolic process // traceable author statement///0006810 // transport // traceable author statement///0006811 // ion transport // inferred from electronic annotation///0006816 // calcium ion transport // inferred from electronic annotation///0007165 // signal transduction // traceable author statement///0007…	0005737 // cytoplasm // inferred from electronic annotation///0005783 // endoplasmic reticulum // inferred from electronic annotation///0005789 // endoplasmic reticulum membrane // traceable author statement///0005886 // plasma membrane // inferred from direct assay///0005938 // cell cortex // inferred from electronic annotation///0016020 // membrane // inferred from electronic annotation///00160…	0005216 // ion channel activity // inferred from electronic annotation///0005220 // inositol 1,4,5-trisphosphate-sensitive calcium-release channel activity // inferred from electronic annotation///0005262 // calcium channel activity // inferred from electronic annotation///0015085 // calcium ion transmembrane transporter activity // traceable author statement///0015278 // calcium-release channel …	chr12:26488284-26986131 (-) // 99.29 // p12.1
202693_s_at	-0.49496	-0.178042	0.178042	0.51871	STK17A	9263	0006468 // protein phosphorylation // inferred from direct assay///0006915 // apoptotic process // inferred from electronic annotation///0006917 // induction of apoptosis // inferred from mutant phenotype///0007243 // intracellular protein kinase cascade // inferred from direct assay///0016310 // phosphorylation // inferred from electronic annotation///0043065 // positive regulation of apoptotic …	0005634 // nucleus // inferred from direct assay	0000166 // nucleotide binding // inferred from electronic annotation///0004672 // protein kinase activity // inferred from electronic annotation///0004674 // protein serine/threonine kinase activity // inferred from direct assay///0004713 // protein tyrosine kinase activity // inferred from electronic annotation///0005524 // ATP binding // inferred from direct assay///0016301 // kinase activity /…	chr7:43622722-43666978 (+) // 97.25 // p13
202800_at	0.273992	0.150565	-0.270281	-0.150565	SLC1A3	6507	0001504 // neurotransmitter uptake // traceable author statement///0006536 // glutamate metabolic process // inferred from electronic annotation///0006537 // glutamate biosynthetic process // inferred from electronic annotation///0006810 // transport // inferred from electronic annotation///0006811 // ion transport // traceable author statement///0006835 // dicarboxylic acid transport // inferred…	0005743 // mitochondrial inner membrane // inferred from electronic annotation///0005886 // plasma membrane // traceable author statement///0009986 // cell surface // inferred from electronic annotation///0016020 // membrane // traceable author statement///0016021 // integral to membrane // inferred from electronic annotation///0016323 // basolateral plasma membrane // inferred from electronic an…	0005313 // L-glutamate transmembrane transporter activity // traceable author statement///0005314 // high-affinity glutamate transmembrane transporter activity // inferred from electronic annotation///0005515 // protein binding // inferred from electronic annotation///0015293 // symporter activity // inferred from electronic annotation///0016595 // glutamate binding // inferred from electronic an…	chr5:36606754-36688434 (+) // 96.8 // p13.2
202908_at	-0.30061	-0.168903	0.168903	0.38623	WFS1	7466	0001822 // kidney development // inferred from mutant phenotype///0003091 // renal water homeostasis // inferred from mutant phenotype///0006983 // ER overload response // inferred by curator///0006983 // ER overload response // traceable author statement///0006987 // activation of signaling protein activity involved in unfolded protein response // traceable author statement///0007601 // visual p…	0005783 // endoplasmic reticulum // inferred from sequence or structural similarity///0005789 // endoplasmic reticulum membrane // traceable author statement///0016020 // membrane // inferred from electronic annotation///0016021 // integral to membrane // inferred from electronic annotation///0030176 // integral to endoplasmic reticulum membrane // inferred from direct assay///0030425 // dendrite…	0005215 // transporter activity // inferred from sequence or structural similarity///0031625 // ubiquitin protein ligase binding // inferred from sequence or structural similarity///0033613 // activating transcription factor binding // inferred from sequence or structural similarity///0051117 // ATPase binding // inferred from physical interaction	chr4:6271576-6304992 (+) // 99.89 // p16.1
202934_at	-0.505672	-0.150311	0.525279	0.150311	HK2	3099	0001678 // cellular glucose homeostasis // not recorded///0005975 // carbohydrate metabolic process // traceable author statement///0006006 // glucose metabolic process // inferred from electronic annotation///0006096 // glycolysis // not recorded///0007595 // lactation // inferred from electronic annotation///0008152 // metabolic process // inferred from electronic annotation///0008637 // apopto…	0005739 // mitochondrion // inferred from electronic annotation///0005741 // mitochondrial outer membrane // inferred from direct assay///0005829 // cytosol // traceable author statement///0016020 // membrane // inferred from electronic annotation	0000166 // nucleotide binding // inferred from electronic annotation///0003824 // catalytic activity // inferred from electronic annotation///0004340 // glucokinase activity // not recorded///0004396 // hexokinase activity // traceable author statement///0005524 // ATP binding // inferred from electronic annotation///0005536 // glucose binding // inferred from electronic annotation///0008865 // f…	chr2:75061258-75120481 (+) // 83.07 // p12
203010_at	0.339015	0.181448	-0.26082	-0.181448	STAT5A	6776	0000255 // allantoin metabolic process // inferred from sequence or structural similarity///0001553 // luteinization // inferred from electronic annotation///0001779 // natural killer cell differentiation // inferred from electronic annotation///0006101 // citrate metabolic process // inferred from sequence or structural similarity///0006103 // 2-oxoglutarate metabolic process // inferred from se…	0005634 // nucleus // inferred from direct assay///0005654 // nucleoplasm // traceable author statement///0005730 // nucleolus // inferred from direct assay///0005737 // cytoplasm // inferred from direct assay///0005829 // cytosol // traceable author statement	0000979 // RNA polymerase II core promoter sequence-specific DNA binding // inferred from electronic annotation///0003677 // DNA binding // inferred from electronic annotation///0003700 // sequence-specific DNA binding transcription factor activity // inferred from electronic annotation///0004871 // signal transducer activity // inferred from electronic annotation///0005509 // calcium ion binding…	chr17:40439564-40463939 (+) // 95.09 // q21.2
203023_at	-0.175033	-0.503947	0.797894	0.175033	NOP16	51491		0005634 // nucleus // inferred from direct assay///0005730 // nucleolus // inferred from direct assay///0043231 // intracellular membrane-bounded organelle // inferred from direct assay		chr5:175810949-175815602 (-) // 96.48 // q35.2
203068_at	-0.388989	-0.131006	0.469316	0.131006	KLHL21	9903	0000910 // cytokinesis // inferred from mutant phenotype///0007049 // cell cycle // inferred from electronic annotation///0007067 // mitosis // inferred from electronic annotation///0016567 // protein ubiquitination // inferred from direct assay///0051301 // cell division // inferred from electronic annotation///0051322 // anaphase // inferred from mutant phenotype	0005737 // cytoplasm // inferred from electronic annotation///0005819 // spindle // inferred from electronic annotation///0005827 // polar microtubule // inferred from direct assay///0005856 // cytoskeleton // inferred from electronic annotation///0031463 // Cul3-RING ubiquitin ligase complex // inferred from direct assay	0004842 // ubiquitin-protein ligase activity // inferred from direct assay///0005515 // protein binding // inferred from electronic annotation	chr1:6650778-6663061 (-) // 84.03 // p36.31
203298_s_at	-0.253692	-0.351503	0.444863	0.253692	JARID2	3720	0000122 // negative regulation of transcription from RNA polymerase II promoter // inferred from electronic annotation///0001889 // liver development // inferred from electronic annotation///0006351 // transcription, DNA-dependent // inferred from electronic annotation///0006355 // regulation of transcription, DNA-dependent // inferred from electronic annotation///0007275 // multicellular organis…	0005622 // intracellular // inferred from electronic annotation///0005634 // nucleus // inferred from direct assay///0035097 // histone methyltransferase complex // inferred from sequence or structural similarity///0035098 // ESC/E(Z) complex // inferred from direct assay	0003677 // DNA binding // inferred from electronic annotation///0003682 // chromatin binding // inferred from sequence or structural similarity///0005515 // protein binding // inferred from electronic annotation///0032452 // histone demethylase activity // inferred from sequence or structural similarity	chr6:15246526-15522253 (+) // 97.69 // p22.3
203441_s_at	0.156417	0.2224	-0.2917	-0.156417	CDH2	1000	0007155 // cell adhesion // traceable author statement///0007156 // homophilic cell adhesion // inferred from electronic annotation///0007157 // heterophilic cell-cell adhesion // inferred from electronic annotation///0007416 // synapse assembly // inferred from electronic annotation///0016337 // cell-cell adhesion // inferred from electronic annotation///0016339 // calcium-dependent cell-cell ad…	0005886 // plasma membrane // traceable author statement///0005911 // cell-cell junction // inferred from direct assay///0005912 // adherens junction // inferred from electronic annotation///0005913 // cell-cell adherens junction // inferred from direct assay///0005916 // fascia adherens // inferred from electronic annotation///0014704 // intercalated disc // inferred from sequence or structural …	0005509 // calcium ion binding // inferred from electronic annotation///0005515 // protein binding // inferred from electronic annotation///0005515 // protein binding // inferred from physical interaction///0005543 // phospholipid binding // inferred from electronic annotation///0008013 // beta-catenin binding // traceable author statement///0019901 // protein kinase binding // inferred from elec…	chr18:25532085-25757081 (-) // 97.79 // q12.1
203476_at	-0.535204	-0.16936	0.215528	0.169361	TPBG	7162	0007155 // cell adhesion // non-traceable author statement	0005737 // cytoplasm // inferred from electronic annotation///0005783 // endoplasmic reticulum // inferred from electronic annotation///0005887 // integral to plasma membrane // traceable author statement///0016020 // membrane // inferred from electronic annotation///0016021 // integral to membrane // inferred from electronic annotation	0005515 // protein binding // inferred from electronic annotation	chr6:83074594-83076646 (+) // 96.69 // q14.1
203507_at	0.287431	0.181945	-0.293208	-0.181945	CD68///SNORA67	968///26781	0071310 // cellular response to organic substance // inferred from electronic annotation	0005764 // lysosome // inferred from electronic annotation///0005765 // lysosomal membrane // inferred from electronic annotation///0005768 // endosome // inferred from electronic annotation///0005886 // plasma membrane // inferred from electronic annotation///0010008 // endosome membrane // inferred from electronic annotation///0016020 // membrane // traceable author statement///0016021 // integ…	0000166 // nucleotide binding // inferred from electronic annotation///0003676 // nucleic acid binding // inferred from electronic annotation///0004386 // helicase activity // inferred from electronic annotation///0005524 // ATP binding // inferred from electronic annotation///0008026 // ATP-dependent helicase activity // inferred from electronic annotation///0016787 // hydrolase activity // infe…	chr17:7482983-7485426 (+) // 74.27 // p13.1
203586_s_at	0.297705	0.25607	-0.25607	-0.265779	ARL4D	379	0006184 // GTP catabolic process // traceable author statement///0006886 // intracellular protein transport // inferred from electronic annotation///0007165 // signal transduction // inferred from electronic annotation///0007264 // small GTPase mediated signal transduction // inferred from electronic annotation///0009306 // protein secretion // traceable author statement///0015031 // protein tran…	0005622 // intracellular // inferred from electronic annotation///0005634 // nucleus // inferred from electronic annotation///0005730 // nucleolus // inferred from electronic annotation///0005737 // cytoplasm // inferred from direct assay///0005886 // plasma membrane // inferred from direct assay///0016020 // membrane // inferred from electronic annotation	0000166 // nucleotide binding // inferred from electronic annotation///0003924 // GTPase activity // traceable author statement///0005515 // protein binding // inferred from physical interaction///0005525 // GTP binding // inferred from electronic annotation	chr17:41476384-41478308 (+) // 99.19 // q21.31
203604_at	-0.547333	-0.227254	0.32274	0.227254	ZNF516	9658	0006351 // transcription, DNA-dependent // inferred from electronic annotation///0006355 // regulation of transcription, DNA-dependent // inferred from electronic annotation	0005622 // intracellular // inferred from electronic annotation///0005634 // nucleus // inferred from electronic annotation	0003676 // nucleic acid binding // inferred from electronic annotation///0003677 // DNA binding // inferred from electronic annotation///0008270 // zinc ion binding // inferred from electronic annotation///0046872 // metal ion binding // inferred from electronic annotation	chr18:74070144-74207146 (-) // 97.97 // q23
203612_at	-0.18916	-0.675016	0.845841	0.18916	BYSL	705	0000462 // maturation of SSU-rRNA from tricistronic rRNA transcript (SSU-rRNA, 5.8S rRNA, LSU-rRNA) // inferred from electronic annotation///0001701 // in utero embryonic development // inferred from electronic annotation///0001825 // blastocyst formation // inferred from electronic annotation///0001829 // trophectodermal cell differentiation // inferred from electronic annotation///0007155 // ce…	0005634 // nucleus // inferred from direct assay///0005730 // nucleolus // inferred from direct assay///0005737 // cytoplasm // inferred from electronic annotation///0043231 // intracellular membrane-bounded organelle // inferred from direct assay///0045177 // apical part of cell // inferred from electronic annotation	0005515 // protein binding // inferred from physical interaction	chr6:41895232-41900782 (+) // 99.76 // p21.1
203664_s_at	-0.368974	-0.134759	0.345849	0.134759	POLR2D	5433	0000398 // mRNA splicing, via spliceosome // traceable author statement///0006281 // DNA repair // traceable author statement///0006283 // transcription-coupled nucleotide-excision repair // traceable author statement///0006289 // nucleotide-excision repair // traceable author statement///0006351 // transcription, DNA-dependent // inferred from electronic annotation///0006366 // transcription fro…	0005622 // intracellular // inferred from electronic annotation///0005634 // nucleus // inferred from direct assay///0005654 // nucleoplasm // traceable author statement///0005665 // DNA-directed RNA polymerase II, core complex // inferred from direct assay	0000166 // nucleotide binding // inferred from electronic annotation///0003676 // nucleic acid binding // inferred from electronic annotation///0003824 // catalytic activity // inferred from electronic annotation///0003899 // DNA-directed RNA polymerase activity // inferred from mutant phenotype///0004672 // protein kinase activity // inferred from direct assay	chr2:128604239-128615697 (-) // 81.65 // q14.3
203666_at	-0.36564	-0.952825	1.95874	0.36564	CXCL12	6387	0001569 // patterning of blood vessels // inferred from electronic annotation///0001666 // response to hypoxia // inferred from electronic annotation///0001667 // ameboidal cell migration // inferred from electronic annotation///0001764 // neuron migration // inferred from electronic annotation///0001938 // positive regulation of endothelial cell proliferation // inferred from electronic annotati…	0005576 // extracellular region // traceable author statement///0005615 // extracellular space // inferred from electronic annotation///0005886 // plasma membrane // inferred from electronic annotation///0009897 // external side of plasma membrane // inferred from electronic annotation	0005102 // receptor binding // traceable author statement///0005125 // cytokine activity // inferred from electronic annotation///0008009 // chemokine activity // inferred from electronic annotation///0008083 // growth factor activity // inferred from electronic annotation///0045236 // CXCR chemokine receptor binding // inferred from direct assay	chr10:44865613-44880525 (-) // 97.66 // q11.21
203685_at	-0.322353	-0.39953	0.630886	0.322353	BCL2	596	0000082 // G1/S transition of mitotic cell cycle // inferred from electronic annotation///0000209 // protein polyubiquitination // inferred from direct assay///0000902 // cell morphogenesis // inferred from electronic annotation///0001101 // response to acid // inferred from electronic annotation///0001503 // ossification // inferred from electronic annotation///0001541 // ovarian follicle develo…	0005622 // intracellular // inferred from electronic annotation///0005634 // nucleus // inferred from direct assay///0005737 // cytoplasm // inferred from direct assay///0005739 // mitochondrion // inferred from direct assay///0005741 // mitochondrial outer membrane // inferred from direct assay///0005741 // mitochondrial outer membrane // traceable author statement///0005783 // endoplasmic retic…	0002020 // protease binding // inferred from direct assay///0005515 // protein binding // inferred from physical interaction///0008134 // transcription factor binding // inferred from electronic annotation///0015267 // channel activity // inferred from direct assay///0016248 // channel inhibitor activity // inferred from direct assay///0019903 // protein phosphatase binding // inferred from elect…	chr18:60790578-60985930 (-) // 96.58 // q21.33
203726_s_at	-0.369213	-0.126473	0.51159	0.126473	LAMA3	3909	0006355 // regulation of transcription, DNA-dependent // inferred from electronic annotation///0007155 // cell adhesion // inferred from electronic annotation///0007165 // signal transduction // inferred from electronic annotation///0008544 // epidermis development // traceable author statement///0030155 // regulation of cell adhesion // inferred from electronic annotation///0030198 // extracellu…	0005576 // extracellular region // traceable author statement///0005578 // proteinaceous extracellular matrix // inferred from electronic annotation///0005604 // basement membrane // traceable author statement///0005606 // laminin-1 complex // inferred from electronic annotation///0005610 // laminin-5 complex // inferred from electronic annotation	0003700 // sequence-specific DNA binding transcription factor activity // inferred from electronic annotation///0004871 // signal transducer activity // inferred from electronic annotation///0005102 // receptor binding // inferred from electronic annotation///0005198 // structural molecule activity // non-traceable author statement///0005515 // protein binding // inferred from electronic annotati…	chr18:21453041-21534903 (+) // 99.94 // q11.2
203749_s_at	-0.489179	-0.889058	0.649139	0.489178	RARA	5914	0000122 // negative regulation of transcription from RNA polymerase II promoter // inferred from electronic annotation///0001657 // ureteric bud development // inferred from electronic annotation///0003417 // growth plate cartilage development // inferred from electronic annotation///0006351 // transcription, DNA-dependent // inferred from electronic annotation///0006355 // regulation of transcri…	0000790 // nuclear chromatin // inferred from direct assay///0005622 // intracellular // inferred from electronic annotation///0005634 // nucleus // inferred from direct assay///0005654 // nucleoplasm // traceable author statement///0005737 // cytoplasm // inferred from direct assay///0009986 // cell surface // inferred by curator///0030425 // dendrite // inferred from electronic annotation///003…	0001972 // retinoic acid binding // inferred from direct assay///0003677 // DNA binding // inferred from electronic annotation///0003700 // sequence-specific DNA binding transcription factor activity // inferred from direct assay///0003707 // steroid hormone receptor activity // inferred from electronic annotation///0003708 // retinoic acid receptor activity // inferred from direct assay///000371…	chr17:38465445-38513895 (+) // 95.06 // q21.2
203780_at	0.277294	0.190012	-0.190012	-0.280686	MPZL2	10205	0007155 // cell adhesion // inferred from electronic annotation///0007156 // homophilic cell adhesion // traceable author statement///0009653 // anatomical structure morphogenesis // traceable author statement///0016337 // cell-cell adhesion // inferred from electronic annotation///0033077 // T cell differentiation in thymus // inferred from electronic annotation	0005856 // cytoskeleton // traceable author statement///0005886 // plasma membrane // inferred from electronic annotation///0016020 // membrane // inferred from electronic annotation///0016021 // integral to membrane // inferred from electronic annotation	0005515 // protein binding // inferred from physical interaction	chr11:118124134-118134997 (-) // 99.24 // q23.3
203853_s_at	-0.205712	-0.67835	0.574953	0.205712	GAB2	9846	0007169 // transmembrane receptor protein tyrosine kinase signaling pathway // inferred from direct assay///0007229 // integrin-mediated signaling pathway // inferred from electronic annotation///0008284 // positive regulation of cell proliferation // inferred from direct assay///0016477 // cell migration // inferred from electronic annotation///0030316 // osteoclast differentiation // inferred f…	0005737 // cytoplasm // inferred from direct assay///0005829 // cytosol // traceable author statement///0005886 // plasma membrane // inferred from direct assay///0016020 // membrane // inferred from electronic annotation	0005068 // transmembrane receptor protein tyrosine kinase adaptor activity // inferred from direct assay///0005070 // SH3/SH2 adaptor activity // inferred from reviewed computational analysis///0005515 // protein binding // inferred from physical interaction///0005543 // phospholipid binding // inferred from electronic annotation///0005547 // phosphatidylinositol-3,4,5-trisphosphate binding // in…	chr11:77926342-78052926 (-) // 93.75 // q14.1
203867_s_at	-0.200152	-0.283617	0.266579	0.200152	NLE1	54475	0001826 // inner cell mass cell differentiation // inferred from electronic annotation///0007219 // Notch signaling pathway // inferred from electronic annotation	0005634 // nucleus // inferred from direct assay///0005730 // nucleolus // inferred from direct assay	0005515 // protein binding // inferred from electronic annotation	chr17:33459089-33469322 (-) // 99.84 // q12
203957_at	-0.212447	-0.1849	0.482032	0.1849	E2F6	1876	0000083 // regulation of transcription involved in G1/S phase of mitotic cell cycle // inferred from electronic annotation///0000122 // negative regulation of transcription from RNA polymerase II promoter // traceable author statement///0006351 // transcription, DNA-dependent // inferred from electronic annotation///0006355 // regulation of transcription, DNA-dependent // inferred from electronic…	0005634 // nucleus // inferred from electronic annotation///0005667 // transcription factor complex // inferred from electronic annotation///0071339 // MLL1 complex // inferred from direct assay	0003677 // DNA binding // inferred from electronic annotation///0003700 // sequence-specific DNA binding transcription factor activity // inferred from electronic annotation///0003714 // transcription corepressor activity // traceable author statement	chr2:11585421-11606005 (-) // 89.28 // p25.1
204131_s_at	-0.183435	-0.365584	0.264384	0.183435	FOXO3	2309	0000122 // negative regulation of transcription from RNA polymerase II promoter // inferred from mutant phenotype///0001542 // ovulation from ovarian follicle // not recorded///0001544 // initiation of primordial ovarian follicle growth // not recorded///0001547 // antral ovarian follicle growth // not recorded///0001556 // oocyte maturation // not recorded///0006351 // transcription, DNA-depende…	0005634 // nucleus // inferred from direct assay///0005654 // nucleoplasm // traceable author statement///0005667 // transcription factor complex // not recorded///0005737 // cytoplasm // inferred from direct assay///0005829 // cytosol // not recorded///0016020 // membrane // inferred from electronic annotation	0003677 // DNA binding // inferred from direct assay///0003690 // double-stranded DNA binding // not recorded///0003700 // sequence-specific DNA binding transcription factor activity // inferred from direct assay///0003705 // RNA polymerase II distal enhancer sequence-specific DNA binding transcription factor activity // not recorded///0005515 // protein binding // inferred from physical interact…	chr6:108881487-109001968 (+) // 94.77 // q21
204285_s_at	-0.390562	-0.940368	1.94876	0.390562	PMAIP1	5366	0001836 // release of cytochrome c from mitochondria // inferred from electronic annotation///0001844 // protein insertion into mitochondrial membrane involved in apoptotic signaling pathway // inferred from electronic annotation///0006915 // apoptotic process // inferred from mutant phenotype///0006915 // apoptotic process // traceable author statement///0006917 // induction of apoptosis // infe…	0005634 // nucleus // inferred from direct assay///0005739 // mitochondrion // inferred from direct assay///0005741 // mitochondrial outer membrane // traceable author statement///0005829 // cytosol // inferred from direct assay///0005829 // cytosol // traceable author statement	0005515 // protein binding // inferred from physical interaction	chr18:57567191-57571537 (+) // 98.22 // q21.32
204286_s_at	-0.402725	-0.899299	1.61487	0.402724	PMAIP1	5366	0001836 // release of cytochrome c from mitochondria // inferred from electronic annotation///0001844 // protein insertion into mitochondrial membrane involved in apoptotic signaling pathway // inferred from electronic annotation///0006915 // apoptotic process // inferred from mutant phenotype///0006915 // apoptotic process // traceable author statement///0006917 // induction of apoptosis // infe…	0005634 // nucleus // inferred from direct assay///0005739 // mitochondrion // inferred from direct assay///0005741 // mitochondrial outer membrane // traceable author statement///0005829 // cytosol // inferred from direct assay///0005829 // cytosol // traceable author statement	0005515 // protein binding // inferred from physical interaction	chr18:57567236-57571537 (+) // 99.84 // q21.32
204396_s_at	-0.317037	-0.138002	0.496238	0.138002	GRK5	2869	0006468 // protein phosphorylation // inferred from electronic annotation///0006915 // apoptotic process // inferred from electronic annotation///0007165 // signal transduction // inferred from electronic annotation///0007188 // adenylate cyclase-modulating G-protein coupled receptor signaling pathway // traceable author statement///0007217 // tachykinin receptor signaling pathway // inferred fro…	0005634 // nucleus // inferred from electronic annotation///0005737 // cytoplasm // inferred from electronic annotation///0005886 // plasma membrane // inferred from direct assay///0016020 // membrane // inferred from electronic annotation	0000166 // nucleotide binding // inferred from electronic annotation///0004672 // protein kinase activity // inferred from electronic annotation///0004674 // protein serine/threonine kinase activity // inferred from direct assay///0004703 // G-protein coupled receptor kinase activity // inferred from electronic annotation///0004713 // protein tyrosine kinase activity // inferred from electronic a…	chr10:120967202-121215135 (+) // 95.85 // q26.11
204497_at	-0.279245	-0.503727	0.686897	0.279245	ADCY9	115	0006112 // energy reserve metabolic process // traceable author statement///0006171 // cAMP biosynthetic process // inferred from electronic annotation///0006833 // water transport // traceable author statement///0007165 // signal transduction // traceable author statement///0007173 // epidermal growth factor receptor signaling pathway // traceable author statement///0007189 // adenylate cyclase-…	0005622 // intracellular // inferred from electronic annotation///0005886 // plasma membrane // traceable author statement///0005887 // integral to plasma membrane // traceable author statement///0016020 // membrane // inferred from electronic annotation///0016021 // integral to membrane // inferred from electronic annotation	0000166 // nucleotide binding // inferred from electronic annotation///0004016 // adenylate cyclase activity // inferred from electronic annotation///0005524 // ATP binding // inferred from electronic annotation///0016829 // lyase activity // inferred from electronic annotation///0016849 // phosphorus-oxygen lyase activity // inferred from electronic annotation///0046872 // metal ion binding // i…	chr16:4012653-4166186 (-) // 96.48 // p13.3
204597_x_at	-0.146643	-0.434475	0.627391	0.146643	STC1	6781	0001503 // ossification // inferred from electronic annotation///0006874 // cellular calcium ion homeostasis // traceable author statement///0007166 // cell surface receptor signaling pathway // traceable author statement///0007267 // cell-cell signaling // traceable author statement///0007566 // embryo implantation // inferred from electronic annotation///0007584 // response to nutrient // trace…	0005576 // extracellular region // inferred from electronic annotation///0005615 // extracellular space // inferred from electronic annotation///0005737 // cytoplasm // inferred from electronic annotation///0016324 // apical plasma membrane // inferred from electronic annotation	0005179 // hormone activity // inferred from electronic annotation	chr8:23699433-23712320 (-) // 93.57 // p21.2
204656_at	-0.148709	-0.621696	0.54245	0.148708	SHB	6461	0001525 // angiogenesis // inferred from electronic annotation///0006915 // apoptotic process // inferred from electronic annotation///0007165 // signal transduction // traceable author statement///0007275 // multicellular organismal development // inferred from electronic annotation///0030154 // cell differentiation // inferred from electronic annotation///0042100 // B cell proliferation // infe…	0005737 // cytoplasm // inferred from electronic annotation///0005886 // plasma membrane // inferred from electronic annotation///0016020 // membrane // inferred from electronic annotation	0001948 // glycoprotein binding // inferred from electronic annotation///0005070 // SH3/SH2 adaptor activity // traceable author statement///0005515 // protein binding // inferred from electronic annotation///0005515 // protein binding // inferred from physical interaction	chr9:37919128-38069208 (-) // 90.29 // p13.2
204657_s_at	-0.470158	-0.251382	0.251382	0.327471	SHB	6461	0001525 // angiogenesis // inferred from electronic annotation///0006915 // apoptotic process // inferred from electronic annotation///0007165 // signal transduction // traceable author statement///0007275 // multicellular organismal development // inferred from electronic annotation///0030154 // cell differentiation // inferred from electronic annotation///0042100 // B cell proliferation // infe…	0005737 // cytoplasm // inferred from electronic annotation///0005886 // plasma membrane // inferred from electronic annotation///0016020 // membrane // inferred from electronic annotation	0001948 // glycoprotein binding // inferred from electronic annotation///0005070 // SH3/SH2 adaptor activity // traceable author statement///0005515 // protein binding // inferred from electronic annotation///0005515 // protein binding // inferred from physical interaction	chr9:37919613-38069208 (-) // 90.16 // p13.2
204720_s_at	0.593948	0.213339	-0.213339	-0.387867	DNAJC6	9829	0006892 // post-Golgi vesicle-mediated transport // traceable author statement///0016044 // cellular membrane organization // traceable author statement///0016311 // dephosphorylation // inferred from electronic annotation///0035335 // peptidyl-tyrosine dephosphorylation // inferred from electronic annotation	0005829 // cytosol // traceable author statement	0004721 // phosphoprotein phosphatase activity // inferred from electronic annotation///0004725 // protein tyrosine phosphatase activity // inferred from electronic annotation///0005515 // protein binding // inferred from electronic annotation///0016787 // hydrolase activity // inferred from electronic annotation///0016791 // phosphatase activity // inferred from electronic annotation///0017124 /…	chr1:65730436-65881552 (+) // 98.02 // p31.3
204786_s_at	-0.156393	-0.295994	0.193879	0.156393	IFNAR2	3455	0006357 // regulation of transcription from RNA polymerase II promoter // inferred from electronic annotation///0007166 // cell surface receptor signaling pathway // traceable author statement///0007259 // JAK-STAT cascade // traceable author statement///0008283 // cell proliferation // inferred from electronic annotation///0009615 // response to virus // traceable author statement///0019221 // c…	0005576 // extracellular region // traceable author statement///0005615 // extracellular space // inferred from direct assay///0005615 // extracellular space // inferred from electronic annotation///0005886 // plasma membrane // traceable author statement///0005887 // integral to plasma membrane // inferred from direct assay///0016020 // membrane // inferred from electronic annotation///0016021 /…	0004905 // type I interferon receptor activity // inferred from direct assay///0005515 // protein binding // inferred from physical interaction///0019901 // protein kinase binding // inferred from physical interaction///0019962 // type I interferon binding // inferred from physical interaction	chr21:34602278-34636818 (+) // 84.95 // q22.11
204798_at	-1.04129	-0.574177	0.574177	0.59701	MYB	4602	0000082 // G1/S transition of mitotic cell cycle // inferred from electronic annotation///0000122 // negative regulation of transcription from RNA polymerase II promoter // inferred from mutant phenotype///0001701 // in utero embryonic development // inferred from electronic annotation///0006260 // DNA replication // inferred from electronic annotation///0006338 // chromatin remodeling // inferre…	0005634 // nucleus // inferred from electronic annotation///0016363 // nuclear matrix // non-traceable author statement	0003677 // DNA binding // inferred from electronic annotation///0003682 // chromatin binding // inferred from electronic annotation///0003700 // sequence-specific DNA binding transcription factor activity // inferred from electronic annotation///0005515 // protein binding // inferred from physical interaction	chr6:135502557-135540305 (+) // 96.71 // q23.3
204799_at	-0.13928	-0.332759	0.645	0.13928	ZBED4	9889		0005634 // nucleus // inferred from direct assay///0005730 // nucleolus // inferred from direct assay///0005737 // cytoplasm // inferred from direct assay	0003676 // nucleic acid binding // inferred from electronic annotation///0003677 // DNA binding // inferred from electronic annotation///0046872 // metal ion binding // inferred from electronic annotation///0046983 // protein dimerization activity // inferred from electronic annotation	chr22:50247528-50282090 (+) // 99.41 // q13.33
204881_s_at	-0.206916	-0.737029	0.961729	0.206916	UGCG	7357	0006629 // lipid metabolic process // inferred from electronic annotation///0006644 // phospholipid metabolic process // traceable author statement///0006665 // sphingolipid metabolic process // traceable author statement///0006679 // glucosylceramide biosynthetic process // traceable author statement///0006687 // glycosphingolipid metabolic process // traceable author statement///0006688 // glyc…	0000139 // Golgi membrane // traceable author statement///0005794 // Golgi apparatus // inferred from electronic annotation///0016020 // membrane // traceable author statement///0016021 // integral to membrane // inferred from electronic annotation	0008120 // ceramide glucosyltransferase activity // inferred from electronic annotation///0016740 // transferase activity // inferred from electronic annotation///0016757 // transferase activity, transferring glycosyl groups // inferred from electronic annotation	chr9:114659205-114695431 (+) // 90.65 // q31.3
204897_at	0.46805	0.24185	-0.292554	-0.241851	PTGER4	5734	0006955 // immune response // inferred from expression pattern///0007165 // signal transduction // inferred from electronic annotation///0007186 // G-protein coupled receptor signaling pathway // inferred from electronic annotation///0007188 // adenylate cyclase-modulating G-protein coupled receptor signaling pathway // inferred from direct assay///0007254 // JNK cascade // inferred from sequence…	0005886 // plasma membrane // traceable author statement///0016020 // membrane // inferred from electronic annotation///0016021 // integral to membrane // non-traceable author statement	0004871 // signal transducer activity // inferred from electronic annotation///0004930 // G-protein coupled receptor activity // inferred from electronic annotation///0004955 // prostaglandin receptor activity // inferred from electronic annotation///0004957 // prostaglandin E receptor activity // inferred from direct assay///0005515 // protein binding // inferred from physical interaction	chr5:40680038-40693837 (+) // 98.19 // p13.1
204932_at	0.699927	0.668735	-0.668735	-0.730809	TNFRSF11B	4982	0001501 // skeletal system development // traceable author statement///0006915 // apoptotic process // inferred from electronic annotation///0007165 // signal transduction // inferred from electronic annotation///0007584 // response to nutrient // inferred from electronic annotation///0010035 // response to inorganic substance // inferred from electronic annotation///0030198 // extracellular matr…	0005576 // extracellular region // traceable author statement///0005578 // proteinaceous extracellular matrix // inferred from electronic annotation///0005615 // extracellular space // inferred from direct assay	0004872 // receptor activity // traceable author statement///0005125 // cytokine activity // traceable author statement///0005515 // protein binding // inferred from electronic annotation	chr8:119935802-119964189 (-) // 99.03 // q24.12
204933_s_at	0.668498	0.478056	-0.478056	-0.717199	TNFRSF11B	4982	0001501 // skeletal system development // traceable author statement///0006915 // apoptotic process // inferred from electronic annotation///0007165 // signal transduction // inferred from electronic annotation///0007584 // response to nutrient // inferred from electronic annotation///0010035 // response to inorganic substance // inferred from electronic annotation///0030198 // extracellular matr…	0005576 // extracellular region // traceable author statement///0005578 // proteinaceous extracellular matrix // inferred from electronic annotation///0005615 // extracellular space // inferred from direct assay	0004872 // receptor activity // traceable author statement///0005125 // cytokine activity // traceable author statement///0005515 // protein binding // inferred from electronic annotation	chr8:119936559-119964154 (-) // 99.48 // q24.12
205011_at	0.196045	0.32762	-0.259292	-0.196045	VWA5A	4013		0005634 // nucleus // inferred from direct assay///0005730 // nucleolus // inferred from direct assay	0005515 // protein binding // inferred from electronic annotation	chr11:123988214-124017609 (+) // 98.25 // q24.2
205016_at	-1.01197	-0.59556	0.59556	0.691878	TGFA	7039	0000165 // MAPK cascade // inferred from direct assay///0000187 // activation of MAPK activity // inferred from direct assay///0001525 // angiogenesis // inferred from electronic annotation///0001934 // positive regulation of protein phosphorylation // inferred from electronic annotation///0007173 // epidermal growth factor receptor signaling pathway // inferred from electronic annotation///00082…	0005576 // extracellular region // inferred from electronic annotation///0005615 // extracellular space // inferred from direct assay///0005634 // nucleus // inferred from electronic annotation///0005886 // plasma membrane // non-traceable author statement///0009986 // cell surface // inferred from direct assay///0016020 // membrane // inferred from electronic annotation///0016021 // integral to …	0001948 // glycoprotein binding // inferred from electronic annotation///0004708 // MAP kinase kinase activity // inferred from direct assay///0005154 // epidermal growth factor receptor binding // inferred from direct assay///0005515 // protein binding // inferred from physical interaction///0008083 // growth factor activity // inferred from direct assay	chr2:70674418-70780930 (-) // 99.03 // p13.3
205074_at	-0.519515	-0.476197	0.793968	0.476198	SLC22A5	6584	0006810 // transport // inferred from electronic annotation///0006811 // ion transport // inferred from electronic annotation///0006814 // sodium ion transport // inferred from electronic annotation///0006855 // drug transmembrane transport // inferred by curator///0015697 // quaternary ammonium group transport // inferred from direct assay///0015879 // carnitine transport // inferred from direct…	0005886 // plasma membrane // inferred by curator///0005886 // plasma membrane // traceable author statement///0016020 // membrane // inferred from electronic annotation///0016021 // integral to membrane // inferred from electronic annotation///0016323 // basolateral plasma membrane // inferred from electronic annotation///0016324 // apical plasma membrane // inferred from direct assay///0031526 …	0000166 // nucleotide binding // inferred from electronic annotation///0005215 // transporter activity // inferred from electronic annotation///0005515 // protein binding // inferred from physical interaction///0005524 // ATP binding // inferred from electronic annotation///0015075 // ion transmembrane transporter activity // inferred from electronic annotation///0015226 // carnitine transmembran…	chr5:131705443-131731303 (+) // 98.59 // q31.1
205127_at	0.293206	0.158613	-0.158613	-0.364933	PTGS1	5742	0001516 // prostaglandin biosynthetic process // inferred from sequence or structural similarity///0006629 // lipid metabolic process // non-traceable author statement///0006631 // fatty acid metabolic process // inferred from electronic annotation///0006633 // fatty acid biosynthetic process // inferred from electronic annotation///0006693 // prostaglandin metabolic process // inferred from elec…	0001750 // photoreceptor outer segment // inferred from electronic annotation///0005634 // nucleus // inferred from sequence or structural similarity///0005635 // nuclear envelope // inferred from electronic annotation///0005737 // cytoplasm // inferred from direct assay///0005737 // cytoplasm // inferred from sequence or structural similarity///0005783 // endoplasmic reticulum // inferred from e…	0004601 // peroxidase activity // traceable author statement///0004666 // prostaglandin-endoperoxide synthase activity // inferred from direct assay///0004666 // prostaglandin-endoperoxide synthase activity // traceable author statement///0005515 // protein binding // inferred from electronic annotation///0008289 // lipid binding // inferred from electronic annotation///0016491 // oxidoreductase …	chr9:125133298-125157146 (+) // 88.39 // q33.2
205139_s_at	-0.747301	-0.250709	0.250709	0.404668	UST	10090	0005975 // carbohydrate metabolic process // traceable author statement///0006477 // protein sulfation // traceable author statement///0009058 // biosynthetic process // inferred from electronic annotation///0030203 // glycosaminoglycan metabolic process // traceable author statement///0030204 // chondroitin sulfate metabolic process // traceable author statement///0030208 // dermatan sulfate bio…	0000139 // Golgi membrane // traceable author statement///0005794 // Golgi apparatus // inferred from electronic annotation///0016020 // membrane // inferred from electronic annotation///0016021 // integral to membrane // inferred from electronic annotation	0001733 // galactosylceramide sulfotransferase activity // inferred from electronic annotation///0008146 // sulfotransferase activity // inferred from electronic annotation///0016740 // transferase activity // inferred from electronic annotation	chr6:149068463-149398125 (+) // 96.71 // q25.1
205148_s_at	0.144046	0.270774	-0.144047	-0.332535	CLCN4	1183	0006810 // transport // traceable author statement///0006811 // ion transport // inferred from electronic annotation///0006821 // chloride transport // inferred from direct assay///0034220 // ion transmembrane transport // traceable author statement///0055085 // transmembrane transport // traceable author statement	0005768 // endosome // inferred from electronic annotation///0010008 // endosome membrane // traceable author statement///0016020 // membrane // inferred from electronic annotation///0016021 // integral to membrane // inferred from electronic annotation///0031901 // early endosome membrane // inferred from electronic annotation///0031902 // late endosome membrane // inferred from electronic annot…	0000166 // nucleotide binding // inferred from electronic annotation///0005216 // ion channel activity // inferred from electronic annotation///0005247 // voltage-gated chloride channel activity // inferred from electronic annotation///0005254 // chloride channel activity // inferred from direct assay///0005515 // protein binding // inferred from electronic annotation///0005524 // ATP binding // …	chrX:10125023-10203520 (+) // 92.61 // p22.2
205160_at	-0.379416	-0.298891	0.298891	0.443719	PEX11A	8800	0007031 // peroxisome organization // inferred from mutant phenotype///0007165 // signal transduction // inferred from mutant phenotype///0016557 // peroxisome membrane biogenesis // inferred from electronic annotation///0016559 // peroxisome fission // inferred from direct assay///0044255 // cellular lipid metabolic process // traceable author statement///0044281 // small molecule metabolic proc…	0005777 // peroxisome // inferred from direct assay///0005778 // peroxisomal membrane // traceable author statement///0005779 // integral to peroxisomal membrane // inferred from direct assay///0016020 // membrane // inferred from electronic annotation///0016021 // integral to membrane // inferred from electronic annotation///0043234 // protein complex // inferred from direct assay	0005515 // protein binding // inferred from physical interaction///0042803 // protein homodimerization activity // inferred from direct assay	chr15:90224765-90234008 (-) // 86.51 // q26.1
205161_s_at	-0.865553	-0.23028	0.23028	0.448591	PEX11A	8800	0007031 // peroxisome organization // inferred from mutant phenotype///0007165 // signal transduction // inferred from mutant phenotype///0016557 // peroxisome membrane biogenesis // inferred from electronic annotation///0016559 // peroxisome fission // inferred from direct assay///0044255 // cellular lipid metabolic process // traceable author statement///0044281 // small molecule metabolic proc…	0005777 // peroxisome // inferred from direct assay///0005778 // peroxisomal membrane // traceable author statement///0005779 // integral to peroxisomal membrane // inferred from direct assay///0016020 // membrane // inferred from electronic annotation///0016021 // integral to membrane // inferred from electronic annotation///0043234 // protein complex // inferred from direct assay	0005515 // protein binding // inferred from physical interaction///0042803 // protein homodimerization activity // inferred from direct assay	chr15:90226288-90233958 (-) // 97.96 // q26.1
205237_at	-0.138436	-0.426133	0.138436	0.350705	FCN1	2219	0001867 // complement activation, lectin pathway // traceable author statement///0006956 // complement activation // traceable author statement///0007165 // signal transduction // inferred from electronic annotation///0008228 // opsonization // traceable author statement///0045087 // innate immune response // inferred from electronic annotation	0005576 // extracellular region // inferred from electronic annotation///0005576 // extracellular region // traceable author statement///0005581 // collagen // inferred from electronic annotation///0005615 // extracellular space // inferred from electronic annotation	0003823 // antigen binding // traceable author statement///0005102 // receptor binding // inferred from electronic annotation///0005509 // calcium ion binding // traceable author statement///0005515 // protein binding // inferred from physical interaction///0030246 // carbohydrate binding // traceable author statement///0046872 // metal ion binding // inferred from electronic annotation	chr9:137801435-137809809 (-) // 98.99 // q34.3
205239_at	-0.233729	-0.341178	0.233729	0.286599	AREG///AREGB	374///727738	0007173 // epidermal growth factor receptor signaling pathway // inferred from direct assay///0007186 // G-protein coupled receptor signaling pathway // inferred from direct assay///0007267 // cell-cell signaling // traceable author statement///0008283 // cell proliferation // traceable author statement///0045740 // positive regulation of DNA replication // inferred from mutant phenotype	0005615 // extracellular space // inferred from direct assay///0009986 // cell surface // inferred from direct assay///0016020 // membrane // inferred from electronic annotation///0016021 // integral to membrane // inferred from electronic annotation	0005125 // cytokine activity // inferred from electronic annotation///0005515 // protein binding // inferred from electronic annotation///0005515 // protein binding // inferred from physical interaction///0008083 // growth factor activity // inferred from electronic annotation	chr4:75310852-75320719 (+) // 88.37 // q13.3///chr4:75480628-75490478 (+) // 88.29 // q13.3
205241_at	-0.236024	-0.191428	0.387189	0.191427	SCO2	9997	0001654 // eye development // inferred from mutant phenotype///0001701 // in utero embryonic development // inferred from electronic annotation///0003012 // muscle system process // inferred from electronic annotation///0006825 // copper ion transport // inferred from electronic annotation///0006878 // cellular copper ion homeostasis // inferred from electronic annotation///0008535 // respiratory…	0005739 // mitochondrion // traceable author statement///0005743 // mitochondrial inner membrane // inferred from electronic annotation///0030016 // myofibril // inferred from direct assay	0005507 // copper ion binding // non-traceable author statement///0046872 // metal ion binding // inferred from electronic annotation	chr22:50961998-50964298 (-) // 99.36 // q13.33
205248_at	-0.323435	-0.186601	0.186601	0.225181	DOPEY2	9980	0006810 // transport // inferred from electronic annotation///0006895 // Golgi to endosome transport // inferred from sequence or structural similarity///0007029 // endoplasmic reticulum organization // inferred from sequence or structural similarity///0007275 // multicellular organismal development // non-traceable author statement///0015031 // protein transport // inferred from electronic annot…	0000139 // Golgi membrane // inferred from sequence or structural similarity		chr21:37536838-37666175 (+) // 97.38 // q22.12
205328_at	0.343897	0.176638	-0.176638	-0.239609	CLDN10	9071	0007155 // cell adhesion // traceable author statement///0016338 // calcium-independent cell-cell adhesion // inferred from sequence or structural similarity	0005886 // plasma membrane // inferred from electronic annotation///0005923 // tight junction // inferred from sequence or structural similarity///0016020 // membrane // inferred from electronic annotation///0016021 // integral to membrane // inferred from electronic annotation///0030054 // cell junction // inferred from electronic annotation	0005198 // structural molecule activity // inferred from electronic annotation///0042802 // identical protein binding // inferred from sequence or structural similarity	chr13:96204981-96230491 (+) // 99.57 // q32.1
205378_s_at	0.28045	0.161722	-0.161722	-0.198129	ACHE	43	0001507 // acetylcholine catabolic process in synaptic cleft // non-traceable author statement///0001919 // regulation of receptor recycling // inferred from electronic annotation///0002076 // osteoblast development // inferred from expression pattern///0006260 // DNA replication // traceable author statement///0006581 // acetylcholine catabolic process // inferred from direct assay///0006644 // …	0005576 // extracellular region // inferred from direct assay///0005576 // extracellular region // traceable author statement///0005605 // basal lamina // non-traceable author statement///0005615 // extracellular space // not recorded///0005634 // nucleus // inferred from electronic annotation///0005788 // endoplasmic reticulum lumen // not recorded///0005794 // Golgi apparatus // inferred from d…	0001540 // beta-amyloid binding // traceable author statement///0003990 // acetylcholinesterase activity // inferred from direct assay///0003990 // acetylcholinesterase activity // inferred from mutant phenotype///0004091 // carboxylesterase activity // not recorded///0004104 // cholinesterase activity // inferred from direct assay///0005515 // protein binding // inferred from physical interactio…	chr7:100487617-100493496 (-) // 92.13 // q22.1
205413_at	-0.954993	-0.247947	0.479709	0.247947	MPPED2	744	0007399 // nervous system development // traceable author statement		0016787 // hydrolase activity // inferred from electronic annotation///0046872 // metal ion binding // inferred from electronic annotation	chr11:30431773-30602040 (-) // 97.84 // p14.1
205443_at	-0.210539	-0.176767	0.502997	0.176766	SNAPC1	6617	0006351 // transcription, DNA-dependent // inferred from electronic annotation///0006355 // regulation of transcription, DNA-dependent // inferred from electronic annotation///0006383 // transcription from RNA polymerase III promoter // traceable author statement///0010467 // gene expression // traceable author statement	0005634 // nucleus // inferred from electronic annotation///0005654 // nucleoplasm // traceable author statement	0003677 // DNA binding // inferred from electronic annotation	chr14:62229166-62261884 (+) // 100.0 // q23.2
205505_at	0.19034	0.293669	-0.578741	-0.19034	GCNT1	2650	0006486 // protein glycosylation // inferred from electronic annotation///0006493 // protein O-linked glycosylation // traceable author statement///0016266 // O-glycan processing // traceable author statement///0032868 // response to insulin stimulus // inferred from electronic annotation///0043687 // post-translational protein modification // traceable author statement///0044267 // cellular prot…	0000139 // Golgi membrane // traceable author statement///0005615 // extracellular space // inferred from electronic annotation///0005794 // Golgi apparatus // inferred from electronic annotation///0016020 // membrane // inferred from electronic annotation///0016021 // integral to membrane // inferred from electronic annotation	0003829 // beta-1,3-galactosyl-O-glycosyl-glycoprotein beta-1,6-N-acetylglucosaminyltransferase activity // inferred from electronic annotation///0008375 // acetylglucosaminyltransferase activity // inferred from electronic annotation///0016740 // transferase activity // inferred from electronic annotation///0016757 // transferase activity, transferring glycosyl groups // inferred from electronic…	chr9:79115901-79119176 (+) // 99.05 // q21.13
205518_s_at	0.50248	0.185666	-0.427218	-0.185667	CMAHP	8418	0046381 // CMP-N-acetylneuraminate metabolic process // inferred from electronic annotation///0055114 // oxidation-reduction process // inferred from electronic annotation	0005737 // cytoplasm // inferred from electronic annotation	0016491 // oxidoreductase activity // inferred from electronic annotation///0016787 // hydrolase activity // inferred from electronic annotation///0030338 // CMP-N-acetylneuraminate monooxygenase activity // non-traceable author statement///0051537 // 2 iron, 2 sulfur cluster binding // inferred from electronic annotation	chr6:25081542-25138032 (-) // 99.64 // p22.3
205542_at	0.380706	0.14296	-0.22049	-0.14296	STEAP1	26872	0006811 // ion transport // inferred from electronic annotation///0022900 // electron transport chain // inferred from electronic annotation///0055072 // iron ion homeostasis // inferred from electronic annotation///0055114 // oxidation-reduction process // inferred from electronic annotation	0005768 // endosome // inferred from electronic annotation///0005886 // plasma membrane // traceable author statement///0005887 // integral to plasma membrane // traceable author statement///0005911 // cell-cell junction // traceable author statement///0010008 // endosome membrane // inferred from electronic annotation///0016020 // membrane // inferred from electronic annotation///0016021 // inte…	0005215 // transporter activity // traceable author statement///0015267 // channel activity // traceable author statement///0016491 // oxidoreductase activity // inferred from electronic annotation///0046872 // metal ion binding // inferred from electronic annotation	chr7:89783823-89794140 (+) // 98.49 // q21.13
205639_at	0.375682	0.187454	-0.187454	-0.245027	AOAH	313	0006629 // lipid metabolic process // traceable author statement///0006954 // inflammatory response // traceable author statement///0008653 // lipopolysaccharide metabolic process // inferred from electronic annotation///0050728 // negative regulation of inflammatory response // inferred from electronic annotation	0005576 // extracellular region // inferred from electronic annotation	0003824 // catalytic activity // traceable author statement///0004465 // lipoprotein lipase activity // traceable author statement///0016787 // hydrolase activity // inferred from electronic annotation///0016788 // hydrolase activity, acting on ester bonds // inferred from electronic annotation///0050528 // acyloxyacyl hydrolase activity // inferred from electronic annotation	chr7:36552608-36764025 (-) // 99.78 // p14.2
205688_at	-0.196484	-0.194195	0.194195	0.228789	TFAP4	7023	0006351 // transcription, DNA-dependent // inferred from electronic annotation///0006355 // regulation of transcription, DNA-dependent // inferred from electronic annotation///0006461 // protein complex assembly // inferred from direct assay///0006978 // DNA damage response, signal transduction by p53 class mediator resulting in transcription of p21 class mediator // inferred from direct assay///…	0005634 // nucleus // inferred from direct assay///0017053 // transcriptional repressor complex // inferred from sequence or structural similarity	0003677 // DNA binding // inferred from direct assay///0003705 // RNA polymerase II distal enhancer sequence-specific DNA binding transcription factor activity // inferred from direct assay///0003713 // transcription coactivator activity // inferred from direct assay///0005515 // protein binding // inferred from physical interaction///0042803 // protein homodimerization activity // inferred from …	chr16:4307187-4323010 (-) // 89.11 // p13.3
205719_s_at	-0.179659	-0.238998	0.179659	0.212885	PAH	5053	0006558 // L-phenylalanine metabolic process // inferred from electronic annotation///0006559 // L-phenylalanine catabolic process // inferred from electronic annotation///0006559 // L-phenylalanine catabolic process // traceable author statement///0006571 // tyrosine biosynthetic process // inferred from electronic annotation///0008152 // metabolic process // inferred from electronic annotation/…	0005829 // cytosol // traceable author statement	0003824 // catalytic activity // inferred from electronic annotation///0004497 // monooxygenase activity // inferred from electronic annotation///0004505 // phenylalanine 4-monooxygenase activity // not recorded///0005506 // iron ion binding // inferred from electronic annotation///0016491 // oxidoreductase activity // inferred from electronic annotation///0016597 // amino acid binding // inferre…	chr12:103232103-103311381 (-) // 99.89 // q23.2
206096_at	-0.224611	-0.233267	0.339622	0.224611	ZNF35	7584	0006351 // transcription, DNA-dependent // inferred from electronic annotation///0006355 // regulation of transcription, DNA-dependent // traceable author statement///0007283 // spermatogenesis // inferred from sequence or structural similarity///0071300 // cellular response to retinoic acid // inferred from sequence or structural similarity	0005622 // intracellular // inferred from electronic annotation///0005623 // cell // inferred from sequence or structural similarity///0005634 // nucleus // inferred from direct assay///0048471 // perinuclear region of cytoplasm // inferred from direct assay	0003676 // nucleic acid binding // inferred from electronic annotation///0003677 // DNA binding // traceable author statement///0003700 // sequence-specific DNA binding transcription factor activity // inferred from direct assay///0008270 // zinc ion binding // inferred from electronic annotation///0043565 // sequence-specific DNA binding // inferred from direct assay///0046872 // metal ion bindi…	chr3:44690270-44702275 (+) // 98.55 // p21.31
206115_at	-0.803427	-1.50955	2.41128	0.803428	EGR3	1960	0001938 // positive regulation of endothelial cell proliferation // inferred from mutant phenotype///0002042 // cell migration involved in sprouting angiogenesis // inferred from direct assay///0006351 // transcription, DNA-dependent // inferred from electronic annotation///0006355 // regulation of transcription, DNA-dependent // inferred from electronic annotation///0007274 // neuromuscular syna…	0005622 // intracellular // inferred from electronic annotation///0005634 // nucleus // inferred from electronic annotation///0005737 // cytoplasm // ---	0003676 // nucleic acid binding // inferred from electronic annotation///0003677 // DNA binding // inferred from electronic annotation///0003700 // sequence-specific DNA binding transcription factor activity // traceable author statement///0008270 // zinc ion binding // inferred from electronic annotation///0046872 // metal ion binding // inferred from electronic annotation	chr8:22545238-22550815 (-) // 90.46 // p21.3
206247_at	-0.249448	-0.460419	0.762595	0.249448	MICB	4277	0001913 // T cell mediated cytotoxicity // ---///0002429 // immune response-activating cell surface receptor signaling pathway // inferred from direct assay///0006955 // immune response // inferred from electronic annotation///0006979 // response to oxidative stress // inferred from direct assay///0009408 // response to heat // inferred from direct assay///0019048 // virus-host interaction // inf…	0005886 // plasma membrane // traceable author statement///0005887 // integral to plasma membrane // inferred from sequence or structural similarity///0009986 // cell surface // inferred from sequence or structural similarity///0016020 // membrane // inferred from electronic annotation///0016021 // integral to membrane // inferred from electronic annotation///0042612 // MHC class I protein comple…	0003823 // antigen binding // ---///0005515 // protein binding // inferred from electronic annotation///0046703 // natural killer cell lectin-like receptor binding // inferred from direct assay	chr6:31465965-31478898 (+) // 67.0 // p21.33
206277_at	-0.342884	-0.390346	0.568217	0.342884	P2RY2	5029	0006873 // cellular ion homeostasis // traceable author statement///0007165 // signal transduction // inferred from electronic annotation///0007186 // G-protein coupled receptor signaling pathway // inferred from electronic annotation///0007200 // phospholipase C-activating G-protein coupled receptor signaling pathway // traceable author statement///0007204 // elevation of cytosolic calcium ion c…	0005739 // mitochondrion // inferred from electronic annotation///0005764 // lysosome // inferred from electronic annotation///0005769 // early endosome // inferred from electronic annotation///0005886 // plasma membrane // traceable author statement///0005887 // integral to plasma membrane // traceable author statement///0016020 // membrane // inferred from electronic annotation///0016021 // int…	0004871 // signal transducer activity // inferred from electronic annotation///0004872 // receptor activity // traceable author statement///0004930 // G-protein coupled receptor activity // inferred from electronic annotation///0005524 // ATP binding // inferred from electronic annotation///0031686 // A1 adenosine receptor binding // inferred from electronic annotation///0045028 // G-protein coup…	chr11:72929439-72946977 (+) // 94.57 // q13.4
206301_at	0.281114	0.201391	-0.201391	-0.258362	TEC	7006	0006468 // protein phosphorylation // traceable author statement///0007229 // integrin-mediated signaling pathway // inferred from direct assay///0007243 // intracellular protein kinase cascade // traceable author statement///0010543 // regulation of platelet activation // inferred from direct assay///0016310 // phosphorylation // inferred from electronic annotation///0035556 // intracellular sig…	0005737 // cytoplasm // inferred from direct assay///0005829 // cytosol // traceable author statement///0005856 // cytoskeleton // inferred from direct assay///0005886 // plasma membrane // inferred from electronic annotation///0016020 // membrane // inferred from electronic annotation	0000166 // nucleotide binding // inferred from electronic annotation///0004672 // protein kinase activity // inferred from electronic annotation///0004713 // protein tyrosine kinase activity // inferred from electronic annotation///0004715 // non-membrane spanning protein tyrosine kinase activity // inferred from direct assay///0005515 // protein binding // inferred from electronic annotation///0…	chr4:48137800-48230678 (-) // 96.52 // p12
206319_s_at	0.432968	0.208494	-0.227202	-0.208493	EPPIN///EPPIN-WFDC6	57119///100526773	0006508 // proteolysis // inferred from electronic annotation///0010466 // negative regulation of peptidase activity // inferred from direct assay///0042742 // defense response to bacterium // inferred from direct assay	0005576 // extracellular region // inferred from electronic annotation///0009986 // cell surface // inferred from electronic annotation	0004867 // serine-type endopeptidase inhibitor activity // inferred from electronic annotation///0005515 // protein binding // inferred from physical interaction///0008233 // peptidase activity // inferred from electronic annotation///0030414 // peptidase inhibitor activity // inferred from electronic annotation	chr20:44170483-44176017 (-) // 97.44 // q13.12
206375_s_at	0.17179	0.237647	-0.171789	-0.453734	HSPB3	8988	0006950 // response to stress // inferred from electronic annotation///0006986 // response to unfolded protein // traceable author statement///0008219 // cell death // inferred from electronic annotation	0005634 // nucleus // inferred from direct assay///0005737 // cytoplasm // inferred from direct assay		chr5:53751444-53752207 (+) // 99.48 // q11.2
206482_at	0.178151	0.239153	-0.374685	-0.17815	PTK6	5753	0006468 // protein phosphorylation // traceable author statement///0010976 // positive regulation of neuron projection development // inferred from mutant phenotype///0016310 // phosphorylation // inferred from electronic annotation///0016477 // cell migration // inferred from direct assay///0042503 // tyrosine phosphorylation of Stat3 protein // inferred from direct assay///0042506 // tyrosine p…	0001726 // ruffle // inferred from direct assay///0005634 // nucleus // inferred from direct assay///0005730 // nucleolus // inferred from direct assay///0005737 // cytoplasm // inferred from direct assay///0005886 // plasma membrane // inferred from direct assay///0016020 // membrane // inferred from electronic annotation///0042995 // cell projection // inferred from electronic annotation	0000166 // nucleotide binding // inferred from electronic annotation///0004672 // protein kinase activity // inferred from electronic annotation///0004674 // protein serine/threonine kinase activity // inferred from electronic annotation///0004713 // protein tyrosine kinase activity // inferred from electronic annotation///0004715 // non-membrane spanning protein tyrosine kinase activity // infer…	chr20:62159719-62169480 (-) // 72.02 // q13.33
206528_at	-0.299088	-0.526435	0.299088	0.344941	TRPC6	7225	0006810 // transport // inferred from electronic annotation///0006811 // ion transport // inferred from electronic annotation///0006812 // cation transport // traceable author statement///0006816 // calcium ion transport // inferred from electronic annotation///0007204 // elevation of cytosolic calcium ion concentration // inferred from electronic annotation///0007411 // axon guidance // traceabl…	0005886 // plasma membrane // inferred from direct assay///0005886 // plasma membrane // traceable author statement///0016020 // membrane // inferred from electronic annotation///0016021 // integral to membrane // inferred from electronic annotation///0036057 // slit diaphragm // inferred from electronic annotation	0005216 // ion channel activity // inferred from electronic annotation///0005261 // cation channel activity // inferred from electronic annotation///0005262 // calcium channel activity // inferred from electronic annotation///0005488 // binding // inferred from electronic annotation///0005515 // protein binding // inferred from physical interaction///0015279 // store-operated calcium channel acti…	chr11:101323422-101454251 (-) // 96.96 // q22.1
206605_at	0.258636	0.162067	-0.162067	-0.293619	ENDOU	8909	0006508 // proteolysis // inferred from direct assay///0006955 // immune response // inferred from electronic annotation///0007565 // female pregnancy // inferred from expression pattern///0090305 // nucleic acid phosphodiester bond hydrolysis // inferred from electronic annotation	0005576 // extracellular region // traceable author statement///0005615 // extracellular space // traceable author statement///0005737 // cytoplasm // inferred from direct assay///0005737 // cytoplasm // traceable author statement///0005886 // plasma membrane // traceable author statement	0003723 // RNA binding // inferred from direct assay///0004518 // nuclease activity // inferred from electronic annotation///0004519 // endonuclease activity // inferred from electronic annotation///0004521 // endoribonuclease activity // inferred from direct assay///0005044 // scavenger receptor activity // inferred from electronic annotation///0008083 // growth factor activity // non-traceable …	chr12:48103527-48119350 (-) // 99.91 // q13.11
206716_at	-0.364315	-0.149339	0.149339	0.225679	UMOD	7369	0006968 // cellular defense response // traceable author statement///0007588 // excretion // inferred from electronic annotation///0008285 // negative regulation of cell proliferation // traceable author statement///0010033 // response to organic substance // inferred from electronic annotation///0048878 // chemical homeostasis // inferred from electronic annotation///0072218 // metanephric ascen…	0000922 // spindle pole // inferred from direct assay///0005576 // extracellular region // inferred from electronic annotation///0005615 // extracellular space // inferred from electronic annotation///0005794 // Golgi apparatus // inferred from electronic annotation///0005886 // plasma membrane // inferred from electronic annotation///0005929 // cilium // inferred from electronic annotation///001…	0005509 // calcium ion binding // inferred from electronic annotation///0005515 // protein binding // inferred from electronic annotation	chr16:20344373-20362164 (-) // 99.87 // p12.3
206987_x_at	-0.527969	-0.65905	0.659608	0.52797	FGF18	8817	0001503 // ossification // inferred from electronic annotation///0001525 // angiogenesis // inferred from electronic annotation///0001957 // intramembranous ossification // inferred from electronic annotation///0001958 // endochondral ossification // inferred from electronic annotation///0002063 // chondrocyte development // inferred from electronic annotation///0007165 // signal transduction // …	0005576 // extracellular region // traceable author statement///0005615 // extracellular space // traceable author statement///0005730 // nucleolus // inferred from direct assay	0005102 // receptor binding // inferred from electronic annotation///0005104 // fibroblast growth factor receptor binding // inferred from electronic annotation///0005105 // type 1 fibroblast growth factor receptor binding // inferred from direct assay///0005111 // type 2 fibroblast growth factor receptor binding // inferred from direct assay///0008083 // growth factor activity // inferred from e…	chr5:170846666-170884176 (+) // 94.89 // q35.1
207068_at	0.338038	0.192745	-0.259877	-0.192745	ZFP37	7539	0006351 // transcription, DNA-dependent // inferred from electronic annotation///0006355 // regulation of transcription, DNA-dependent // non-traceable author statement///0008283 // cell proliferation // inferred from electronic annotation///0030154 // cell differentiation // inferred from electronic annotation	0005622 // intracellular // inferred from electronic annotation///0005634 // nucleus // non-traceable author statement	0003676 // nucleic acid binding // inferred from electronic annotation///0003677 // DNA binding // inferred from electronic annotation///0003700 // sequence-specific DNA binding transcription factor activity // non-traceable author statement///0008270 // zinc ion binding // non-traceable author statement///0046872 // metal ion binding // inferred from electronic annotation	chr9:115804173-115818996 (-) // 94.62 // q32
207069_s_at	0.744227	0.250623	-0.250623	-0.493202	SMAD6	4091	0001657 // ureteric bud development // inferred from electronic annotation///0006351 // transcription, DNA-dependent // inferred from electronic annotation///0006355 // regulation of transcription, DNA-dependent // inferred from electronic annotation///0006955 // immune response // inferred from mutant phenotype///0007179 // transforming growth factor beta receptor signaling pathway // inferred f…	0005622 // intracellular // inferred from electronic annotation///0005634 // nucleus // inferred from direct assay///0005667 // transcription factor complex // inferred from electronic annotation///0005737 // cytoplasm // traceable author statement///0005829 // cytosol // traceable author statement	0003677 // DNA binding // inferred from electronic annotation///0003682 // chromatin binding // inferred from direct assay///0003700 // sequence-specific DNA binding transcription factor activity // inferred from electronic annotation///0005515 // protein binding // inferred from physical interaction///0030617 // transforming growth factor beta receptor, inhibitory cytoplasmic mediator activity /…	chr15:67004005-67074326 (+) // 84.61 // q22.31
207149_at	-0.641181	-0.160166	0.258754	0.160166	CDH12	1010	0007155 // cell adhesion // inferred from electronic annotation///0007156 // homophilic cell adhesion // non-traceable author statement///0016337 // cell-cell adhesion // non-traceable author statement///0034329 // cell junction assembly // traceable author statement///0034332 // adherens junction organization // traceable author statement///0045216 // cell-cell junction organization // traceable…	0005886 // plasma membrane // traceable author statement///0016020 // membrane // inferred from electronic annotation///0016021 // integral to membrane // non-traceable author statement	0005509 // calcium ion binding // inferred from electronic annotation///0046872 // metal ion binding // inferred from electronic annotation	chr5:21751153-22853731 (-) // 98.73 // p14.3
207178_s_at	-0.33915	-0.125517	0.125517	0.36153	FRK	2444	0006468 // protein phosphorylation // traceable author statement///0008285 // negative regulation of cell proliferation // traceable author statement///0016310 // phosphorylation // inferred from electronic annotation///0030154 // cell differentiation // inferred from electronic annotation	0005622 // intracellular // traceable author statement///0005634 // nucleus // inferred from electronic annotation///0005737 // cytoplasm // inferred from electronic annotation///0005886 // plasma membrane // inferred from electronic annotation	0000166 // nucleotide binding // inferred from electronic annotation///0004672 // protein kinase activity // inferred from electronic annotation///0004713 // protein tyrosine kinase activity // inferred from electronic annotation///0004715 // non-membrane spanning protein tyrosine kinase activity // inferred from electronic annotation///0005515 // protein binding // inferred from physical interac…	chr6:116262693-116381921 (-) // 98.71 // q22.1
207388_s_at	-0.200434	-0.22718	0.508567	0.200433	PTGES	9536	0001516 // prostaglandin biosynthetic process // inferred from direct assay///0002526 // acute inflammatory response // inferred from electronic annotation///0002544 // chronic inflammatory response // inferred from electronic annotation///0006629 // lipid metabolic process // inferred from electronic annotation///0006631 // fatty acid metabolic process // inferred from electronic annotation///00…	0005641 // nuclear envelope lumen // inferred from electronic annotation///0005737 // cytoplasm // inferred from electronic annotation///0005789 // endoplasmic reticulum membrane // traceable author statement///0016020 // membrane // traceable author statement///0016021 // integral to membrane // inferred from direct assay///0043231 // intracellular membrane-bounded organelle // inferred from ele…	0016853 // isomerase activity // inferred from electronic annotation///0043295 // glutathione binding // inferred from direct assay///0050220 // prostaglandin-E synthase activity // not recorded///0050220 // prostaglandin-E synthase activity // inferred from direct assay	chr9:132500609-132515294 (-) // 87.75 // q34.11
207515_s_at	-0.471372	-0.233645	0.326824	0.233646	POLR1C	9533	0006351 // transcription, DNA-dependent // inferred from electronic annotation///0006360 // transcription from RNA polymerase I promoter // traceable author statement///0006361 // transcription initiation from RNA polymerase I promoter // traceable author statement///0006362 // transcription elongation from RNA polymerase I promoter // traceable author statement///0006363 // termination of RNA po…	0005634 // nucleus // inferred from electronic annotation///0005654 // nucleoplasm // traceable author statement///0005666 // DNA-directed RNA polymerase III complex // ---///0005736 // DNA-directed RNA polymerase I complex // traceable author statement///0005829 // cytosol // traceable author statement	0001054 // RNA polymerase I activity // ---///0001056 // RNA polymerase III activity // ---///0003677 // DNA binding // inferred from electronic annotation///0003899 // DNA-directed RNA polymerase activity // inferred from electronic annotation///0046983 // protein dimerization activity // inferred from electronic annotation	chr6:43484826-43488788 (+) // 85.58 // p21.1
207574_s_at	-0.359686	-0.658627	0.417817	0.359686	GADD45B	4616	0000185 // activation of MAPKKK activity // traceable author statement///0000186 // activation of MAPKK activity // inferred from electronic annotation///0006469 // negative regulation of protein kinase activity // inferred from electronic annotation///0006915 // apoptotic process // inferred from electronic annotation///0006950 // response to stress // inferred from electronic annotation///00072…	0005634 // nucleus // inferred from electronic annotation	0005515 // protein binding // inferred from electronic annotation///0005515 // protein binding // inferred from physical interaction	chr19:2476256-2478255 (+) // 97.77 // p13.3
207825_s_at	0.180571	0.179136	-0.230106	-0.179136	GHRHR	2692	0007165 // signal transduction // inferred from electronic annotation///0007166 // cell surface receptor signaling pathway // inferred from electronic annotation///0007186 // G-protein coupled receptor signaling pathway // inferred from electronic annotation///0007186 // G-protein coupled receptor signaling pathway // non-traceable author statement///0007188 // adenylate cyclase-modulating G-prot…	0005637 // nuclear inner membrane // inferred from direct assay///0005640 // nuclear outer membrane // inferred from direct assay///0005737 // cytoplasm // inferred from direct assay///0005886 // plasma membrane // inferred from direct assay///0005886 // plasma membrane // traceable author statement///0009986 // cell surface // inferred from direct assay///0016020 // membrane // inferred from ele…	0004871 // signal transducer activity // inferred from electronic annotation///0004888 // transmembrane signaling receptor activity // inferred from electronic annotation///0004930 // G-protein coupled receptor activity // inferred by curator///0005515 // protein binding // inferred from physical interaction///0016520 // growth hormone-releasing hormone receptor activity // inferred from mutant p…	chr7:31003635-31019141 (+) // 98.95 // p14.3
207886_s_at	-0.747841	-0.279924	0.350302	0.279924	CALCR	799	0007165 // signal transduction // inferred from electronic annotation///0007166 // cell surface receptor signaling pathway // inferred from electronic annotation///0007186 // G-protein coupled receptor signaling pathway // inferred from electronic annotation///0007188 // adenylate cyclase-modulating G-protein coupled receptor signaling pathway // inferred from electronic annotation///0007189 // a…	0001669 // acrosomal vesicle // inferred from electronic annotation///0005886 // plasma membrane // traceable author statement///0005887 // integral to plasma membrane // non-traceable author statement///0016020 // membrane // inferred from electronic annotation///0016021 // integral to membrane // inferred from electronic annotation///0030424 // axon // inferred from electronic annotation///0043…	0004871 // signal transducer activity // inferred from electronic annotation///0004872 // receptor activity // inferred from direct assay///0004888 // transmembrane signaling receptor activity // inferred from electronic annotation///0004930 // G-protein coupled receptor activity // inferred from electronic annotation///0004948 // calcitonin receptor activity // inferred from direct assay///00049…	chr7:93053798-93116321 (-) // 99.07 // q21.3
207887_s_at	-0.191374	-0.346788	0.312753	0.191374	CALCR	799	0007165 // signal transduction // inferred from electronic annotation///0007166 // cell surface receptor signaling pathway // inferred from electronic annotation///0007186 // G-protein coupled receptor signaling pathway // inferred from electronic annotation///0007188 // adenylate cyclase-modulating G-protein coupled receptor signaling pathway // inferred from electronic annotation///0007189 // a…	0001669 // acrosomal vesicle // inferred from electronic annotation///0005886 // plasma membrane // traceable author statement///0005887 // integral to plasma membrane // non-traceable author statement///0016020 // membrane // inferred from electronic annotation///0016021 // integral to membrane // inferred from electronic annotation///0030424 // axon // inferred from electronic annotation///0043…	0004871 // signal transducer activity // inferred from electronic annotation///0004872 // receptor activity // inferred from direct assay///0004888 // transmembrane signaling receptor activity // inferred from electronic annotation///0004930 // G-protein coupled receptor activity // inferred from electronic annotation///0004948 // calcitonin receptor activity // inferred from direct assay///00049…	chr7:93055634-93204036 (-) // 99.77 // q21.3
208056_s_at	-0.404045	-0.489814	0.404045	0.605375	CBFA2T3	863	0006351 // transcription, DNA-dependent // inferred from electronic annotation///0006355 // regulation of transcription, DNA-dependent // inferred from electronic annotation///0008283 // cell proliferation // traceable author statement///0030154 // cell differentiation // inferred from electronic annotation///0030851 // granulocyte differentiation // inferred from direct assay///0045944 // positi…	0000139 // Golgi membrane // inferred from electronic annotation///0005622 // intracellular // inferred from electronic annotation///0005634 // nucleus // inferred from electronic annotation///0005654 // nucleoplasm // inferred from electronic annotation///0005730 // nucleolus // inferred from electronic annotation///0005794 // Golgi apparatus // inferred from electronic annotation///0016020 // m…	0003682 // chromatin binding // inferred from electronic annotation///0003700 // sequence-specific DNA binding transcription factor activity // inferred from electronic annotation///0005515 // protein binding // inferred from physical interaction///0008270 // zinc ion binding // inferred from electronic annotation///0046872 // metal ion binding // inferred from electronic annotation	chr16:88941282-89043373 (-) // 93.57 // q24.3
208183_at	0.233464	0.243044	-0.310007	-0.233464	TACR3	6870	0007165 // signal transduction // inferred from electronic annotation///0007186 // G-protein coupled receptor signaling pathway // inferred from electronic annotation///0007217 // tachykinin receptor signaling pathway // traceable author statement///0007568 // aging // inferred from electronic annotation///0010460 // positive regulation of heart rate // inferred from electronic annotation///00323…	0005634 // nucleus // inferred from electronic annotation///0005886 // plasma membrane // traceable author statement///0005887 // integral to plasma membrane // traceable author statement///0016020 // membrane // inferred from electronic annotation///0016021 // integral to membrane // inferred from electronic annotation	0004871 // signal transducer activity // inferred from electronic annotation///0004930 // G-protein coupled receptor activity // inferred from electronic annotation///0004995 // tachykinin receptor activity // inferred from electronic annotation///0005515 // protein binding // inferred from physical interaction	chr4:104510624-104640973 (-) // 99.77 // q24
208188_at	-0.203368	-0.312345	0.203368	0.385725	KRT9	3857	0007283 // spermatogenesis // inferred from electronic annotation///0008544 // epidermis development // traceable author statement///0043588 // skin development // inferred from direct assay///0045109 // intermediate filament organization // inferred from mutant phenotype	0005882 // intermediate filament // inferred from electronic annotation///0045095 // keratin filament // inferred from electronic annotation///0048471 // perinuclear region of cytoplasm // inferred from electronic annotation	0005198 // structural molecule activity // inferred from electronic annotation///0005200 // structural constituent of cytoskeleton // traceable author statement	chr17:39722095-39728310 (-) // 71.05 // q21.2
208194_s_at	0.18358	0.653456	-0.18358	-0.242639	STAM2	10254	0006810 // transport // inferred from electronic annotation///0006886 // intracellular protein transport // inferred from electronic annotation///0007173 // epidermal growth factor receptor signaling pathway // traceable author statement///0015031 // protein transport // inferred from electronic annotation///0016044 // cellular membrane organization // traceable author statement///0016197 // endo…	0005634 // nucleus // inferred from direct assay///0005730 // nucleolus // inferred from direct assay///0005737 // cytoplasm // inferred from direct assay///0005768 // endosome // inferred from electronic annotation///0005829 // cytosol // traceable author statement///0016020 // membrane // inferred from electronic annotation///0031901 // early endosome membrane // inferred from electronic annota…	0005515 // protein binding // inferred from physical interaction	chr2:152988395-153032265 (-) // 98.17 // q23.3
208305_at	-0.749338	-0.621159	0.810376	0.621159	PGR	5241	0001542 // ovulation from ovarian follicle // inferred from electronic annotation///0002070 // epithelial cell maturation // inferred from electronic annotation///0006351 // transcription, DNA-dependent // inferred from electronic annotation///0006355 // regulation of transcription, DNA-dependent // inferred from electronic annotation///0006367 // transcription initiation from RNA polymerase II p…	0005634 // nucleus // inferred from direct assay///0005654 // nucleoplasm // traceable author statement///0005730 // nucleolus // inferred from direct assay///0005737 // cytoplasm // inferred from electronic annotation///0005739 // mitochondrion // inferred from electronic annotation///0005741 // mitochondrial outer membrane // inferred from electronic annotation///0016020 // membrane // inferred…	0003677 // DNA binding // traceable author statement///0003700 // sequence-specific DNA binding transcription factor activity // inferred from electronic annotation///0003707 // steroid hormone receptor activity // inferred from electronic annotation///0004879 // ligand-activated sequence-specific DNA binding RNA polymerase II transcription factor activity // inferred from electronic annotation//…	chr11:100909809-100999975 (-) // 99.04 // q22.1
208337_s_at	-0.182457	-0.173288	0.577959	0.173288	NR5A2	2494	0006351 // transcription, DNA-dependent // inferred from electronic annotation///0006355 // regulation of transcription, DNA-dependent // inferred from direct assay///0006355 // regulation of transcription, DNA-dependent // traceable author statement///0006367 // transcription initiation from RNA polymerase II promoter // traceable author statement///0008206 // bile acid metabolic process // infe…	0005634 // nucleus // inferred from direct assay///0005654 // nucleoplasm // traceable author statement///0005737 // cytoplasm // inferred from direct assay	0003677 // DNA binding // inferred from direct assay///0003690 // double-stranded DNA binding // inferred from electronic annotation///0003700 // sequence-specific DNA binding transcription factor activity // inferred from direct assay///0003705 // RNA polymerase II distal enhancer sequence-specific DNA binding transcription factor activity // traceable author statement///0003707 // steroid hormo…	chr1:199996920-200144281 (+) // 99.84 // q32.1
208343_s_at	-0.817885	-0.495869	0.495869	0.861128	NR5A2	2494	0006351 // transcription, DNA-dependent // inferred from electronic annotation///0006355 // regulation of transcription, DNA-dependent // inferred from direct assay///0006355 // regulation of transcription, DNA-dependent // traceable author statement///0006367 // transcription initiation from RNA polymerase II promoter // traceable author statement///0008206 // bile acid metabolic process // infe…	0005634 // nucleus // inferred from direct assay///0005654 // nucleoplasm // traceable author statement///0005737 // cytoplasm // inferred from direct assay	0003677 // DNA binding // inferred from direct assay///0003690 // double-stranded DNA binding // inferred from electronic annotation///0003700 // sequence-specific DNA binding transcription factor activity // inferred from direct assay///0003705 // RNA polymerase II distal enhancer sequence-specific DNA binding transcription factor activity // traceable author statement///0003707 // steroid hormo…	chr1:199996769-200144741 (+) // 99.39 // q32.1
208395_s_at	-0.209605	-0.190402	0.190402	0.298988	URB1	9875		0005634 // nucleus // inferred from electronic annotation///0005730 // nucleolus // inferred from direct assay///0005730 // nucleolus // non-traceable author statement	0005488 // binding // inferred from electronic annotation	chr21:33683329-33713936 (-) // 90.2 // q22.11
208551_at	0.146214	0.309386	-0.146214	-0.24258	HIST1H4G	8369	0006334 // nucleosome assembly // inferred from electronic annotation	0000786 // nucleosome // inferred from electronic annotation///0005634 // nucleus // inferred from direct assay///0005694 // chromosome // inferred from electronic annotation///0005730 // nucleolus // inferred from direct assay///0015629 // actin cytoskeleton // inferred from direct assay	0003677 // DNA binding // inferred from electronic annotation///0046982 // protein heterodimerization activity // inferred from electronic annotation	chr6:26246908-26247205 (-) // 100.0 // p22.2
208568_at	0.275199	0.191448	-0.26645	-0.191448	MC2R	4158	0007165 // signal transduction // inferred from electronic annotation///0007186 // G-protein coupled receptor signaling pathway // traceable author statement///0007187 // G-protein coupled receptor signaling pathway, coupled to cyclic nucleotide second messenger // traceable author statement///0030819 // positive regulation of cAMP biosynthetic process // inferred from direct assay	0005886 // plasma membrane // traceable author statement///0005887 // integral to plasma membrane // traceable author statement///0016020 // membrane // inferred from electronic annotation///0016021 // integral to membrane // inferred from electronic annotation	0004871 // signal transducer activity // inferred from electronic annotation///0004930 // G-protein coupled receptor activity // inferred from electronic annotation///0004977 // melanocortin receptor activity // traceable author statement///0004978 // corticotropin receptor activity // inferred from electronic annotation///0005515 // protein binding // inferred from physical interaction	chr18:13884623-13885517 (-) // 100.0 // p11.21
208605_s_at	0.36224	0.24854	-0.24854	-0.274748	NTRK1	4914	0000122 // negative regulation of transcription from RNA polymerase II promoter // inferred from mutant phenotype///0000186 // activation of MAPKK activity // traceable author statement///0000189 // MAPK import into nucleus // inferred from mutant phenotype///0000278 // mitotic cell cycle // traceable author statement///0005975 // carbohydrate metabolic process // traceable author statement///000…	0000139 // Golgi membrane // inferred from electronic annotation///0000775 // chromosome, centromeric region // inferred from electronic annotation///0000776 // kinetochore // inferred from direct assay///0001725 // stress fiber // inferred from direct assay///0002102 // podosome // inferred from electronic annotation///0005634 // nucleus // inferred from direct assay///0005634 // nucleus // infe…	0000166 // nucleotide binding // inferred from electronic annotation///0003682 // chromatin binding // inferred from direct assay///0003729 // mRNA binding // inferred from direct assay///0003779 // actin binding // inferred from electronic annotation///0004672 // protein kinase activity // inferred from electronic annotation///0004713 // protein tyrosine kinase activity // inferred from electron…	chr1:156830726-156851434 (+) // 99.87 // q23.1
208937_s_at	0.262203	0.291426	-1.11575	-0.262203	ID1	3397	0000122 // negative regulation of transcription from RNA polymerase II promoter // inferred from electronic annotation///0001525 // angiogenesis // traceable author statement///0001886 // endothelial cell morphogenesis // inferred from electronic annotation///0006351 // transcription, DNA-dependent // inferred from electronic annotation///0006915 // apoptotic process // inferred from electronic a…	0005634 // nucleus // inferred from electronic annotation///0005737 // cytoplasm // inferred from electronic annotation	0003700 // sequence-specific DNA binding transcription factor activity // inferred from electronic annotation///0005515 // protein binding // inferred from physical interaction///0046983 // protein dimerization activity // inferred from electronic annotation	chr20:30193169-30193921 (+) // 95.09 // q11.21
209184_s_at	-0.17422	-0.409315	0.752327	0.17422	IRS2	8660	0002053 // positive regulation of mesenchymal cell proliferation // inferred from electronic annotation///0002903 // negative regulation of B cell apoptotic process // inferred from sequence or structural similarity///0006006 // glucose metabolic process // traceable author statement///0007165 // signal transduction // traceable author statement///0007173 // epidermal growth factor receptor signa…	0005737 // cytoplasm // inferred from electronic annotation///0005829 // cytosol // traceable author statement///0005886 // plasma membrane // traceable author statement	0004871 // signal transducer activity // inferred from electronic annotation///0005158 // insulin receptor binding // inferred from electronic annotation///0005515 // protein binding // inferred from physical interaction///0005543 // phospholipid binding // inferred from electronic annotation///0019901 // protein kinase binding // inferred from electronic annotation///0043548 // phosphatidylinosi…	chr13:110406183-110438915 (-) // 87.73 // q34
209189_at	-0.69605	-1.34342	0.959175	0.696051	FOS	2353	0001661 // conditioned taste aversion // inferred from electronic annotation///0002224 // toll-like receptor signaling pathway // traceable author statement///0002755 // MyD88-dependent toll-like receptor signaling pathway // traceable author statement///0002756 // MyD88-independent toll-like receptor signaling pathway // traceable author statement///0006306 // DNA methylation // traceable author…	0005634 // nucleus // inferred from direct assay///0005654 // nucleoplasm // traceable author statement///0005667 // transcription factor complex // inferred from electronic annotation///0005730 // nucleolus // inferred from direct assay///0005737 // cytoplasm // inferred from electronic annotation///0005783 // endoplasmic reticulum // inferred from electronic annotation///0005829 // cytosol // i…	0003677 // DNA binding // inferred from electronic annotation///0003690 // double-stranded DNA binding // inferred from electronic annotation///0003700 // sequence-specific DNA binding transcription factor activity // inferred from direct assay///0005515 // protein binding // inferred from physical interaction///0008134 // transcription factor binding // inferred from electronic annotation///0043…	chr14:75745558-75748651 (+) // 98.3 // q24.3
209193_at	-0.271556	-0.546516	0.271556	0.382362	PIM1	5292	0006468 // protein phosphorylation // inferred from direct assay///0006915 // apoptotic process // inferred from electronic annotation///0007049 // cell cycle // inferred from electronic annotation///0007275 // multicellular organismal development // traceable author statement///0008283 // cell proliferation // inferred from direct assay///0016310 // phosphorylation // inferred from electronic an…	0005634 // nucleus // inferred from electronic annotation///0005737 // cytoplasm // inferred from direct assay///0005886 // plasma membrane // inferred from electronic annotation///0016020 // membrane // inferred from electronic annotation	0000166 // nucleotide binding // inferred from electronic annotation///0004672 // protein kinase activity // inferred from electronic annotation///0004674 // protein serine/threonine kinase activity // inferred from direct assay///0005515 // protein binding // inferred from physical interaction///0005524 // ATP binding // inferred from direct assay///0008134 // transcription factor binding // inf…	chr6:37138063-37143160 (+) // 96.4 // p21.2
209288_s_at	0.372631	0.246409	-0.343136	-0.246409	CDC42EP3	10602	0007165 // signal transduction // traceable author statement///0008360 // regulation of cell shape // inferred from electronic annotation	0005737 // cytoplasm // inferred from electronic annotation///0005856 // cytoskeleton // inferred from electronic annotation///0012505 // endomembrane system // inferred from electronic annotation///0015629 // actin cytoskeleton // inferred from direct assay///0016020 // membrane // inferred from electronic annotation	0005515 // protein binding // inferred from electronic annotation///0005519 // cytoskeletal regulatory protein binding // traceable author statement	chr2:37871982-37899299 (-) // 94.76 // p22.2
209291_at	0.639855	0.209763	-0.545221	-0.209763	ID4	3400	0000082 // G1/S transition of mitotic cell cycle // inferred from electronic annotation///0000122 // negative regulation of transcription from RNA polymerase II promoter // inferred from electronic annotation///0006357 // regulation of transcription from RNA polymerase II promoter // traceable author statement///0007405 // neuroblast proliferation // inferred from electronic annotation///0007420 …	0005634 // nucleus // inferred by curator///0005737 // cytoplasm // inferred from electronic annotation	0001085 // RNA polymerase II transcription factor binding // inferred from electronic annotation///0003714 // transcription corepressor activity // traceable author statement///0005515 // protein binding // inferred from physical interaction///0046983 // protein dimerization activity // inferred from electronic annotation	chr6:19837617-19842428 (+) // 96.66 // p22.3
209292_at	0.337248	0.411804	-0.686695	-0.337248	ID4	3400	0000082 // G1/S transition of mitotic cell cycle // inferred from electronic annotation///0000122 // negative regulation of transcription from RNA polymerase II promoter // inferred from electronic annotation///0006357 // regulation of transcription from RNA polymerase II promoter // traceable author statement///0007405 // neuroblast proliferation // inferred from electronic annotation///0007420 …	0005634 // nucleus // inferred by curator///0005737 // cytoplasm // inferred from electronic annotation	0001085 // RNA polymerase II transcription factor binding // inferred from electronic annotation///0003714 // transcription corepressor activity // traceable author statement///0005515 // protein binding // inferred from physical interaction///0046983 // protein dimerization activity // inferred from electronic annotation	chr6:19837617-19842428 (+) // 96.66 // p22.3
209304_x_at	-0.390539	-0.335965	0.335965	0.47106	GADD45B	4616	0000185 // activation of MAPKKK activity // traceable author statement///0000186 // activation of MAPKK activity // inferred from electronic annotation///0006469 // negative regulation of protein kinase activity // inferred from electronic annotation///0006915 // apoptotic process // inferred from electronic annotation///0006950 // response to stress // inferred from electronic annotation///00072…	0005634 // nucleus // inferred from electronic annotation	0005515 // protein binding // inferred from electronic annotation///0005515 // protein binding // inferred from physical interaction	chr19:2476134-2478257 (+) // 98.4 // p13.3
209305_s_at	-0.568536	-0.315688	0.315688	0.637517	GADD45B	4616	0000185 // activation of MAPKKK activity // traceable author statement///0000186 // activation of MAPKK activity // inferred from electronic annotation///0006469 // negative regulation of protein kinase activity // inferred from electronic annotation///0006915 // apoptotic process // inferred from electronic annotation///0006950 // response to stress // inferred from electronic annotation///00072…	0005634 // nucleus // inferred from electronic annotation	0005515 // protein binding // inferred from electronic annotation///0005515 // protein binding // inferred from physical interaction	chr19:2476256-2477664 (+) // 100.0 // p13.3
209317_at	-0.296455	-0.403822	0.462591	0.296455	POLR1C	9533	0006351 // transcription, DNA-dependent // inferred from electronic annotation///0006360 // transcription from RNA polymerase I promoter // traceable author statement///0006361 // transcription initiation from RNA polymerase I promoter // traceable author statement///0006362 // transcription elongation from RNA polymerase I promoter // traceable author statement///0006363 // termination of RNA po…	0005634 // nucleus // inferred from electronic annotation///0005654 // nucleoplasm // traceable author statement///0005666 // DNA-directed RNA polymerase III complex // ---///0005736 // DNA-directed RNA polymerase I complex // traceable author statement///0005829 // cytosol // traceable author statement	0001054 // RNA polymerase I activity // ---///0001056 // RNA polymerase III activity // ---///0003677 // DNA binding // inferred from electronic annotation///0003899 // DNA-directed RNA polymerase activity // inferred from electronic annotation///0046983 // protein dimerization activity // inferred from electronic annotation	chr6:43484835-43489244 (+) // 98.43 // p21.1
209331_s_at	-0.337101	-0.133036	0.133036	0.275768	MAX	4149	0006351 // transcription, DNA-dependent // inferred from electronic annotation///0006355 // regulation of transcription, DNA-dependent // inferred from electronic annotation///0006366 // transcription from RNA polymerase II promoter // traceable author statement///0006461 // protein complex assembly // inferred from electronic annotation///0009267 // cellular response to starvation // inferred fr…	0005634 // nucleus // inferred from direct assay///0005730 // nucleolus // inferred from direct assay///0005737 // cytoplasm // inferred from direct assay///0016605 // PML body // inferred from electronic annotation///0030425 // dendrite // inferred from electronic annotation///0071339 // MLL1 complex // inferred from direct assay	0003677 // DNA binding // inferred from electronic annotation///0003700 // sequence-specific DNA binding transcription factor activity // inferred from electronic annotation///0003712 // transcription cofactor activity // traceable author statement///0003713 // transcription coactivator activity // traceable author statement///0005515 // protein binding // inferred from physical interaction///003…	chr14:65541844-65569221 (-) // 91.17 // q23.3
209332_s_at	-0.238379	-0.211902	0.219636	0.211902	MAX	4149	0006351 // transcription, DNA-dependent // inferred from electronic annotation///0006355 // regulation of transcription, DNA-dependent // inferred from electronic annotation///0006366 // transcription from RNA polymerase II promoter // traceable author statement///0006461 // protein complex assembly // inferred from electronic annotation///0009267 // cellular response to starvation // inferred fr…	0005634 // nucleus // inferred from direct assay///0005730 // nucleolus // inferred from direct assay///0005737 // cytoplasm // inferred from direct assay///0016605 // PML body // inferred from electronic annotation///0030425 // dendrite // inferred from electronic annotation///0071339 // MLL1 complex // inferred from direct assay	0003677 // DNA binding // inferred from electronic annotation///0003700 // sequence-specific DNA binding transcription factor activity // inferred from electronic annotation///0003712 // transcription cofactor activity // traceable author statement///0003713 // transcription coactivator activity // traceable author statement///0005515 // protein binding // inferred from physical interaction///003…	chr14:65541847-65569172 (-) // 93.73 // q23.3
209333_at	-0.269038	-0.205601	0.205601	0.280725	ULK1	8408	0000045 // autophagic vacuole assembly // inferred from electronic annotation///0006468 // protein phosphorylation // non-traceable author statement///0006914 // autophagy // inferred from electronic annotation///0007165 // signal transduction // inferred from electronic annotation///0007265 // Ras protein signal transduction // inferred from electronic annotation///0007409 // axonogenesis // inf…	0000407 // pre-autophagosomal structure // inferred from electronic annotation///0005737 // cytoplasm // non-traceable author statement///0005776 // autophagic vacuole // inferred from direct assay///0005829 // cytosol // inferred from direct assay///0016020 // membrane // inferred from electronic annotation///0030659 // cytoplasmic vesicle membrane // inferred from electronic annotation///003404…	0000166 // nucleotide binding // inferred from electronic annotation///0003824 // catalytic activity // inferred from electronic annotation///0004672 // protein kinase activity // inferred from electronic annotation///0004674 // protein serine/threonine kinase activity // inferred from direct assay///0004674 // protein serine/threonine kinase activity // non-traceable author statement///0004713 /…	chr12:132394356-132407524 (+) // 98.59 // q24.33
209339_at	-0.763441	-0.358657	0.367084	0.358657	SIAH2	6478	0006511 // ubiquitin-dependent protein catabolic process // inferred from electronic annotation///0006915 // apoptotic process // inferred from electronic annotation///0007049 // cell cycle // inferred from electronic annotation///0007264 // small GTPase mediated signal transduction // traceable author statement///0007275 // multicellular organismal development // inferred from electronic annotat…	0005634 // nucleus // inferred from electronic annotation///0005737 // cytoplasm // traceable author statement///0005769 // early endosome // inferred from electronic annotation///0005829 // cytosol // inferred from direct assay///0005829 // cytosol // traceable author statement///0043005 // neuron projection // inferred from electronic annotation///0043025 // neuronal cell body // inferred from …	0003714 // transcription corepressor activity // traceable author statement///0004842 // ubiquitin-protein ligase activity // inferred from electronic annotation///0005515 // protein binding // inferred from physical interaction///0008270 // zinc ion binding // inferred from electronic annotation///0016874 // ligase activity // inferred from electronic annotation///0031624 // ubiquitin conjugatin…	chr3:150459184-150481164 (-) // 96.07 // q25.1
209435_s_at	0.253698	0.147063	-0.147063	-0.335225	ARHGEF2	9181	0000132 // establishment of mitotic spindle orientation // inferred from electronic annotation///0000902 // cell morphogenesis // inferred from mutant phenotype///0006886 // intracellular protein transport // non-traceable author statement///0006915 // apoptotic process // traceable author statement///0007015 // actin filament organization // inferred from mutant phenotype///0007026 // negative r…	0005622 // intracellular // inferred from electronic annotation///0005737 // cytoplasm // inferred from electronic annotation///0005794 // Golgi apparatus // inferred from electronic annotation///0005819 // spindle // inferred from electronic annotation///0005829 // cytosol // traceable author statement///0005856 // cytoskeleton // inferred from electronic annotation///0005874 // microtubule // i…	0005085 // guanyl-nucleotide exchange factor activity // inferred from electronic annotation///0005089 // Rho guanyl-nucleotide exchange factor activity // inferred from direct assay///0005515 // protein binding // inferred from physical interaction///0005543 // phospholipid binding // inferred from electronic annotation///0008017 // microtubule binding // inferred from direct assay///0008134 // …	chr1:155916645-155931591 (-) // 88.64 // q22
209555_s_at	0.374469	0.220199	-0.30223	-0.220199	CD36	948	0000122 // negative regulation of transcription from RNA polymerase II promoter // inferred from electronic annotation///0001954 // positive regulation of cell-matrix adhesion // inferred from direct assay///0002224 // toll-like receptor signaling pathway // traceable author statement///0002474 // antigen processing and presentation of peptide antigen via MHC class I // traceable author statement…	0005581 // collagen // inferred from electronic annotation///0005794 // Golgi apparatus // inferred from electronic annotation///0005886 // plasma membrane // inferred from direct assay///0005886 // plasma membrane // traceable author statement///0005887 // integral to plasma membrane // traceable author statement///0009897 // external side of plasma membrane // inferred from electronic annotatio…	0005041 // low-density lipoprotein receptor activity // inferred from mutant phenotype///0005041 // low-density lipoprotein receptor activity // traceable author statement///0008035 // high-density lipoprotein particle binding // inferred from electronic annotation///0008289 // lipid binding // inferred from direct assay///0030169 // low-density lipoprotein particle binding // inferred from direc…	chr7:80267991-80306323 (+) // 99.95 // q21.11
209627_s_at	-0.251982	-0.162839	0.368629	0.162839	OSBPL3	26031	0006810 // transport // inferred from electronic annotation///0006869 // lipid transport // inferred from electronic annotation	0005829 // cytosol // inferred from direct assay///0005886 // plasma membrane // inferred from direct assay///0031965 // nuclear membrane // inferred from direct assay///0097038 // perinuclear endoplasmic reticulum // inferred from direct assay	0005515 // protein binding // inferred from physical interaction///0005543 // phospholipid binding // inferred from electronic annotation///0008289 // lipid binding // inferred from electronic annotation///0015485 // cholesterol binding // inferred from direct assay	chr7:24836165-25019661 (-) // 99.17 // p15.3
209631_s_at	0.526115	0.307112	-0.307112	-0.332095	GPR37///SEL1L2	2861///80343	0007165 // signal transduction // inferred from electronic annotation///0007186 // G-protein coupled receptor signaling pathway // traceable author statement	0005783 // endoplasmic reticulum // inferred from electronic annotation///0005789 // endoplasmic reticulum membrane // inferred from electronic annotation///0005886 // plasma membrane // inferred from electronic annotation///0005887 // integral to plasma membrane // traceable author statement///0016020 // membrane // inferred from electronic annotation///0016021 // integral to membrane // inferre…	0004871 // signal transducer activity // inferred from electronic annotation///0004930 // G-protein coupled receptor activity // inferred from electronic annotation	chr7:124386060-124405513 (-) // 68.12 // q31.33
209792_s_at	-0.170337	-0.407455	0.547923	0.170337	KLK10	5655	0006508 // proteolysis // inferred from electronic annotation///0007049 // cell cycle // inferred from electronic annotation	0005576 // extracellular region // inferred from electronic annotation	0003824 // catalytic activity // inferred from electronic annotation///0004252 // serine-type endopeptidase activity // inferred from electronic annotation///0008233 // peptidase activity // inferred from electronic annotation///0008236 // serine-type peptidase activity // traceable author statement///0016787 // hydrolase activity // inferred from electronic annotation	chr19:51517596-51523282 (-) // 85.73 // q13.41
209834_at	0.26465	0.199833	-0.307851	-0.199833	CHST3	9469	0005975 // carbohydrate metabolic process // traceable author statement///0006790 // sulfur compound metabolic process // inferred from direct assay///0014012 // peripheral nervous system axon regeneration // inferred from electronic annotation///0030203 // glycosaminoglycan metabolic process // traceable author statement///0030204 // chondroitin sulfate metabolic process // traceable author stat…	0000139 // Golgi membrane // traceable author statement///0005794 // Golgi apparatus // inferred from electronic annotation///0016020 // membrane // inferred from electronic annotation///0016021 // integral to membrane // inferred from electronic annotation	0008146 // sulfotransferase activity // traceable author statement///0008459 // chondroitin 6-sulfotransferase activity // inferred from direct assay///0016740 // transferase activity // inferred from electronic annotation///0050698 // proteoglycan sulfotransferase activity // inferred from electronic annotation	chr10:73724119-73773312 (+) // 93.12 // q22.1
209886_s_at	0.375658	0.207907	-0.207907	-0.374507	SMAD6	4091	0001657 // ureteric bud development // inferred from electronic annotation///0006351 // transcription, DNA-dependent // inferred from electronic annotation///0006355 // regulation of transcription, DNA-dependent // inferred from electronic annotation///0006955 // immune response // inferred from mutant phenotype///0007179 // transforming growth factor beta receptor signaling pathway // inferred f…	0005622 // intracellular // inferred from electronic annotation///0005634 // nucleus // inferred from direct assay///0005667 // transcription factor complex // inferred from electronic annotation///0005737 // cytoplasm // traceable author statement///0005829 // cytosol // traceable author statement	0003677 // DNA binding // inferred from electronic annotation///0003682 // chromatin binding // inferred from direct assay///0003700 // sequence-specific DNA binding transcription factor activity // inferred from electronic annotation///0005515 // protein binding // inferred from physical interaction///0030617 // transforming growth factor beta receptor, inhibitory cytoplasmic mediator activity /…	chr15:66994669-67074326 (+) // 91.67 // q22.31
209892_at	-0.187766	-0.780727	0.797122	0.187766	FUT4	2526	0005975 // carbohydrate metabolic process // traceable author statement///0006486 // protein glycosylation // inferred from electronic annotation///0006486 // protein glycosylation // traceable author statement///0036065 // fucosylation // traceable author statement///0042355 // L-fucose catabolic process // non-traceable author statement	0005794 // Golgi apparatus // traceable author statement///0009986 // cell surface // inferred from electronic annotation///0016020 // membrane // traceable author statement///0016021 // integral to membrane // inferred from electronic annotation///0032580 // Golgi cisterna membrane // inferred from electronic annotation///0071944 // cell periphery // inferred from electronic annotation	0008417 // fucosyltransferase activity // traceable author statement///0016740 // transferase activity // inferred from electronic annotation///0016757 // transferase activity, transferring glycosyl groups // inferred from electronic annotation///0046920 // alpha-(1->3)-fucosyltransferase activity // traceable author statement	chr11:94277016-94283063 (+) // 78.49 // q21
209893_s_at	-0.451931	-0.342467	0.342467	0.417322	FUT4	2526	0005975 // carbohydrate metabolic process // traceable author statement///0006486 // protein glycosylation // inferred from electronic annotation///0006486 // protein glycosylation // traceable author statement///0036065 // fucosylation // traceable author statement///0042355 // L-fucose catabolic process // non-traceable author statement	0005794 // Golgi apparatus // traceable author statement///0009986 // cell surface // inferred from electronic annotation///0016020 // membrane // traceable author statement///0016021 // integral to membrane // inferred from electronic annotation///0032580 // Golgi cisterna membrane // inferred from electronic annotation///0071944 // cell periphery // inferred from electronic annotation	0008417 // fucosyltransferase activity // traceable author statement///0016740 // transferase activity // inferred from electronic annotation///0016757 // transferase activity, transferring glycosyl groups // inferred from electronic annotation///0046920 // alpha-(1->3)-fucosyltransferase activity // traceable author statement	chr11:94277617-94279768 (+) // 97.55 // q21
209987_s_at	-0.249111	-0.436211	1.07547	0.249112	ASCL1	429	0001764 // neuron migration // inferred from electronic annotation///0003359 // noradrenergic neuron fate commitment // inferred from mutant phenotype///0006351 // transcription, DNA-dependent // inferred from electronic annotation///0006355 // regulation of transcription, DNA-dependent // inferred from electronic annotation///0006357 // regulation of transcription from RNA polymerase II promoter…	0005634 // nucleus // inferred from direct assay///0043025 // neuronal cell body // inferred from electronic annotation	0000989 // transcription factor binding transcription factor activity // inferred from sequence or structural similarity///0003677 // DNA binding // inferred from sequence or structural similarity///0003690 // double-stranded DNA binding // inferred from electronic annotation///0003700 // sequence-specific DNA binding transcription factor activity // inferred from direct assay///0005515 // protei…	chr12:103351468-103353203 (+) // 90.98 // q23.2
209988_s_at	-0.376504	-0.345206	0.727539	0.345206	ASCL1	429	0001764 // neuron migration // inferred from electronic annotation///0003359 // noradrenergic neuron fate commitment // inferred from mutant phenotype///0006351 // transcription, DNA-dependent // inferred from electronic annotation///0006355 // regulation of transcription, DNA-dependent // inferred from electronic annotation///0006357 // regulation of transcription from RNA polymerase II promoter…	0005634 // nucleus // inferred from direct assay///0043025 // neuronal cell body // inferred from electronic annotation	0000989 // transcription factor binding transcription factor activity // inferred from sequence or structural similarity///0003677 // DNA binding // inferred from sequence or structural similarity///0003690 // double-stranded DNA binding // inferred from electronic annotation///0003700 // sequence-specific DNA binding transcription factor activity // inferred from direct assay///0005515 // protei…	chr12:103351463-103354287 (+) // 93.61 // q23.2
210002_at	0.46988	0.336569	-0.421526	-0.336569	GATA6	2627	0000122 // negative regulation of transcription from RNA polymerase II promoter // inferred from direct assay///0001701 // in utero embryonic development // inferred from electronic annotation///0001889 // liver development // inferred from electronic annotation///0003148 // outflow tract septum morphogenesis // inferred from mutant phenotype///0003309 // type B pancreatic cell differentiation //…	0005634 // nucleus // inferred from direct assay///0005654 // nucleoplasm // traceable author statement///0005667 // transcription factor complex // inferred from electronic annotation	0000979 // RNA polymerase II core promoter sequence-specific DNA binding // inferred from electronic annotation///0000981 // sequence-specific DNA binding RNA polymerase II transcription factor activity // inferred from mutant phenotype///0001103 // RNA polymerase II repressing transcription factor binding // inferred from electronic annotation///0003677 // DNA binding // inferred from electronic…	chr18:19751278-19781937 (+) // 95.22 // q11.2
210113_s_at	0.182392	0.259314	-0.182392	-0.259314	NLRP1	22861	0006915 // apoptotic process // inferred from electronic annotation///0006915 // apoptotic process // non-traceable author statement///0006917 // induction of apoptosis // non-traceable author statement///0006919 // activation of cysteine-type endopeptidase activity involved in apoptotic process // inferred from direct assay///0006919 // activation of cysteine-type endopeptidase activity involved…	0005622 // intracellular // inferred by curator///0005634 // nucleus // inferred from direct assay///0005737 // cytoplasm // inferred from electronic annotation///0005829 // cytosol // traceable author statement///0072558 // NLRP1 inflammasome complex // inferred from direct assay///0072558 // NLRP1 inflammasome complex // traceable author statement	0000166 // nucleotide binding // inferred from electronic annotation///0005515 // protein binding // inferred from physical interaction///0005524 // ATP binding // inferred from direct assay///0008656 // cysteine-type endopeptidase activator activity involved in apoptotic process // non-traceable author statement///0019899 // enzyme binding // inferred from physical interaction///0019904 // prote…	chr17:5417493-5487795 (-) // 94.26 // p13.2
210174_at	-1.31911	-0.973832	1.21889	0.973832	NR5A2	2494	0006351 // transcription, DNA-dependent // inferred from electronic annotation///0006355 // regulation of transcription, DNA-dependent // inferred from direct assay///0006355 // regulation of transcription, DNA-dependent // traceable author statement///0006367 // transcription initiation from RNA polymerase II promoter // traceable author statement///0008206 // bile acid metabolic process // infe…	0005634 // nucleus // inferred from direct assay///0005654 // nucleoplasm // traceable author statement///0005737 // cytoplasm // inferred from direct assay	0003677 // DNA binding // inferred from direct assay///0003690 // double-stranded DNA binding // inferred from electronic annotation///0003700 // sequence-specific DNA binding transcription factor activity // inferred from direct assay///0003705 // RNA polymerase II distal enhancer sequence-specific DNA binding transcription factor activity // traceable author statement///0003707 // steroid hormo…	chr1:199996289-200146543 (+) // 97.09 // q32.1
210197_at	-0.141757	-0.218824	0.141757	0.492851	ITPK1	3705	0007165 // signal transduction // traceable author statement///0007596 // blood coagulation // traceable author statement///0016310 // phosphorylation // inferred from electronic annotation///0032957 // inositol trisphosphate metabolic process // inferred from electronic annotation///0043647 // inositol phosphate metabolic process // traceable author statement///0044281 // small molecule metaboli…	0005622 // intracellular // inferred from electronic annotation///0005829 // cytosol // traceable author statement	0000166 // nucleotide binding // inferred from electronic annotation///0000287 // magnesium ion binding // inferred from electronic annotation///0003824 // catalytic activity // traceable author statement///0005524 // ATP binding // inferred from electronic annotation///0016301 // kinase activity // inferred from electronic annotation///0016740 // transferase activity // inferred from electronic …	chr14:93403258-93582199 (-) // 87.06 // q32.12
210301_at	0.16524	0.213895	-0.16524	-0.244997	XDH	7498	0001933 // negative regulation of protein phosphorylation // inferred from direct assay///0001937 // negative regulation of endothelial cell proliferation // inferred from direct assay///0006144 // purine nucleobase metabolic process // traceable author statement///0006195 // purine nucleotide catabolic process // traceable author statement///0006919 // activation of cysteine-type endopeptidase a…	0005576 // extracellular region // inferred from electronic annotation///0005737 // cytoplasm // inferred from electronic annotation///0005777 // peroxisome // inferred from electronic annotation///0005829 // cytosol // traceable author statement	0003824 // catalytic activity // inferred from electronic annotation///0004854 // xanthine dehydrogenase activity // inferred from direct assay///0004855 // xanthine oxidase activity // not recorded///0004855 // xanthine oxidase activity // inferred from direct assay///0005506 // iron ion binding // inferred from electronic annotation///0005515 // protein binding // inferred from electronic annot…	chr2:31558709-31637591 (-) // 99.52 // p23.1
210323_at	0.200624	0.220434	-0.200624	-0.294802	TEKT2	27285	0000226 // microtubule cytoskeleton organization // inferred from electronic annotation///0001539 // ciliary or flagellar motility // inferred from electronic annotation///0030030 // cell projection organization // inferred from electronic annotation///0030317 // sperm motility // inferred from electronic annotation	0005737 // cytoplasm // inferred from electronic annotation///0005856 // cytoskeleton // inferred from electronic annotation///0005874 // microtubule // inferred from electronic annotation///0005929 // cilium // inferred from electronic annotation///0035085 // cilium axoneme // inferred from electronic annotation///0042995 // cell projection // inferred from electronic annotation		chr1:36550468-36553877 (+) // 99.03 // p34.3
210335_at	0.262181	0.221208	-0.322093	-0.221209	RASSF9	9182	0006605 // protein targeting // non-traceable author statement///0007165 // signal transduction // inferred from electronic annotation///0016197 // endosomal transport // non-traceable author statement///0046907 // intracellular transport // inferred from electronic annotation	0005768 // endosome // inferred from direct assay///0005829 // cytosol // inferred from direct assay///0012510 // trans-Golgi network transport vesicle membrane // inferred from direct assay	0005215 // transporter activity // non-traceable author statement///0005515 // protein binding // inferred from physical interaction	chr12:86198396-86230083 (-) // 98.74 // q21.31
210557_x_at	0.297359	0.211534	-0.220858	-0.211534	CSF1	1435	0001503 // ossification // inferred from electronic annotation///0001954 // positive regulation of cell-matrix adhesion // inferred from sequence or structural similarity///0002158 // osteoclast proliferation // inferred from electronic annotation///0003006 // developmental process involved in reproduction // inferred from sequence or structural similarity///0006954 // inflammatory response // in…	0005576 // extracellular region // inferred from electronic annotation///0005615 // extracellular space // inferred from direct assay///0005886 // plasma membrane // inferred from electronic annotation///0016020 // membrane // non-traceable author statement///0016021 // integral to membrane // inferred from electronic annotation///0043235 // receptor complex // inferred from sequence or structura…	0005125 // cytokine activity // inferred from direct assay///0005157 // macrophage colony-stimulating factor receptor binding // inferred from sequence or structural similarity///0005157 // macrophage colony-stimulating factor receptor binding // traceable author statement///0005515 // protein binding // inferred from electronic annotation///0008083 // growth factor activity // inferred from dire…	chr1:110456879-110471656 (+) // 99.25 // p13.3
210562_at	-0.559175	-0.697993	2.55664	0.559175	GREB1	9687		0016020 // membrane // inferred from electronic annotation///0016021 // integral to membrane // inferred from electronic annotation		chr2:11682850-11732272 (+) // 88.75 // p25.1
210655_s_at	-0.291702	-0.162122	0.48701	0.162122	FOXO3///FOXO3B	2309///2310	0000122 // negative regulation of transcription from RNA polymerase II promoter // inferred from mutant phenotype///0001542 // ovulation from ovarian follicle // not recorded///0001544 // initiation of primordial ovarian follicle growth // not recorded///0001547 // antral ovarian follicle growth // not recorded///0001556 // oocyte maturation // not recorded///0006351 // transcription, DNA-depende…	0005634 // nucleus // inferred from direct assay///0005654 // nucleoplasm // traceable author statement///0005667 // transcription factor complex // not recorded///0005737 // cytoplasm // inferred from direct assay///0005829 // cytosol // not recorded///0016020 // membrane // inferred from electronic annotation	0003677 // DNA binding // inferred from direct assay///0003690 // double-stranded DNA binding // not recorded///0003700 // sequence-specific DNA binding transcription factor activity // inferred from direct assay///0003705 // RNA polymerase II distal enhancer sequence-specific DNA binding transcription factor activity // not recorded///0005515 // protein binding // inferred from physical interact…	chr6:108985500-108986088 (+) // 99.83 // q21///chr17:18574186-18574774 (-) // 100.0 // p11.2
210740_s_at	-0.350481	-0.200314	0.285107	0.200314	ITPK1	3705	0007165 // signal transduction // traceable author statement///0007596 // blood coagulation // traceable author statement///0016310 // phosphorylation // inferred from electronic annotation///0032957 // inositol trisphosphate metabolic process // inferred from electronic annotation///0043647 // inositol phosphate metabolic process // traceable author statement///0044281 // small molecule metaboli…	0005622 // intracellular // inferred from electronic annotation///0005829 // cytosol // traceable author statement	0000166 // nucleotide binding // inferred from electronic annotation///0000287 // magnesium ion binding // inferred from electronic annotation///0003824 // catalytic activity // traceable author statement///0005524 // ATP binding // inferred from electronic annotation///0016301 // kinase activity // inferred from electronic annotation///0016740 // transferase activity // inferred from electronic …	chr14:93406211-93581572 (-) // 97.65 // q32.12
210855_at	-0.468128	-0.739561	0.468128	0.57365	GREB1	9687		0016020 // membrane // inferred from electronic annotation///0016021 // integral to membrane // inferred from electronic annotation		chr2:11680079-11728353 (+) // 73.73 // p25.1
210889_s_at	-0.408445	-0.765341	0.417603	0.408445	FCGR2B	2213	0006955 // immune response // traceable author statement///0007165 // signal transduction // traceable author statement///0019048 // virus-host interaction // inferred from electronic annotation///0050776 // regulation of immune response // traceable author statement	0005886 // plasma membrane // traceable author statement///0016020 // membrane // inferred from electronic annotation///0016021 // integral to membrane // inferred from electronic annotation	0005515 // protein binding // inferred from physical interaction///0019864 // IgG binding // inferred from electronic annotation	chr1:161632950-161647822 (+) // 93.45 // q23.3
210911_at	0.266211	0.257921	-0.54392	-0.25792	ID2B	84099	0006941 // striated muscle contraction // non-traceable author statement///0045892 // negative regulation of transcription, DNA-dependent // inferred from electronic annotation	0005634 // nucleus // inferred from electronic annotation///0005737 // cytoplasm // inferred from electronic annotation		chr2:8822185-8824525 (+) // 89.12 // p25.1///chr3:62109092-62110392 (-) // 91.86 // p14.2
211029_x_at	-0.393586	-0.673201	0.629314	0.393586	FGF18	8817	0001503 // ossification // inferred from electronic annotation///0001525 // angiogenesis // inferred from electronic annotation///0001957 // intramembranous ossification // inferred from electronic annotation///0001958 // endochondral ossification // inferred from electronic annotation///0002063 // chondrocyte development // inferred from electronic annotation///0007165 // signal transduction // …	0005576 // extracellular region // traceable author statement///0005615 // extracellular space // traceable author statement///0005730 // nucleolus // inferred from direct assay	0005102 // receptor binding // inferred from electronic annotation///0005104 // fibroblast growth factor receptor binding // inferred from electronic annotation///0005105 // type 1 fibroblast growth factor receptor binding // inferred from direct assay///0005111 // type 2 fibroblast growth factor receptor binding // inferred from direct assay///0008083 // growth factor activity // inferred from e…	chr5:170847059-170884177 (+) // 92.18 // q35.1
211049_at	-0.196683	-0.156911	0.156911	0.451191	TLX2	3196	0001707 // mesoderm formation // inferred from electronic annotation///0006351 // transcription, DNA-dependent // inferred from electronic annotation///0006355 // regulation of transcription, DNA-dependent // inferred from electronic annotation///0007275 // multicellular organismal development // inferred from electronic annotation///0048484 // enteric nervous system development // inferred from …	0005634 // nucleus // inferred from electronic annotation///0005737 // cytoplasm // inferred from electronic annotation	0003677 // DNA binding // inferred from electronic annotation///0003700 // sequence-specific DNA binding transcription factor activity // inferred from electronic annotation///0005515 // protein binding // inferred from electronic annotation///0043565 // sequence-specific DNA binding // inferred from electronic annotation	chr2:74741610-74743890 (+) // 98.43 // p13.1
211132_at	0.142677	0.329708	-0.142677	-0.266614	INTS3	65123	0000075 // cell cycle checkpoint // inferred from mutant phenotype///0006281 // DNA repair // inferred from mutant phenotype///0006974 // response to DNA damage stimulus // inferred from mutant phenotype///0010212 // response to ionizing radiation // inferred from mutant phenotype///0016180 // snRNA processing // inferred from direct assay	0005634 // nucleus // inferred from direct assay///0032039 // integrator complex // inferred from direct assay///0070876 // SOSS complex // inferred from direct assay	0005515 // protein binding // inferred from physical interaction	chr1:153744846-153746555 (-) // 90.0 // q21.3
211388_s_at	-0.246867	-0.181896	0.298669	0.181896			0000122 // negative regulation of transcription from RNA polymerase II promoter // inferred from direct assay///0000122 // negative regulation of transcription from RNA polymerase II promoter // inferred from mutant phenotype///0000122 // negative regulation of transcription from RNA polymerase II promoter // traceable author statement///0006351 // transcription, DNA-dependent // inferred from el…	0005634 // nucleus // inferred by curator///0005634 // nucleus // inferred from direct assay///0005634 // nucleus // inferred from electronic annotation///0005654 // nucleoplasm // traceable author statement///0005730 // nucleolus // inferred from direct assay///0016604 // nuclear body // inferred from direct assay///0017053 // transcriptional repressor complex // inferred from direct assay	0003677 // DNA binding // inferred from electronic annotation///0003682 // chromatin binding // inferred from electronic annotation///0003714 // transcription corepressor activity // inferred from direct assay///0003714 // transcription corepressor activity // inferred from mutant phenotype///0005112 // Notch binding // inferred from physical interaction///0005515 // protein binding // inferred f…	chr12:124885046-124911218 (+) // 76.96 // q24.31
211396_at	0.295644	0.158905	-0.419673	-0.158905	FCGR2C	9103	0006955 // immune response // non-traceable author statement	0005737 // cytoplasm // inferred from electronic annotation///0005886 // plasma membrane // inferred from electronic annotation///0016020 // membrane // inferred from electronic annotation///0016021 // integral to membrane // non-traceable author statement	0004888 // transmembrane signaling receptor activity // non-traceable author statement///0005515 // protein binding // inferred from physical interaction///0019864 // IgG binding // inferred from electronic annotation	chr1:161551225-161562032 (+) // 91.81 // q23.3
211421_s_at	-0.336226	-1.06211	1.44401	0.336226	RET	5979	0000165 // MAPK cascade // inferred from electronic annotation///0001657 // ureteric bud development // inferred from electronic annotation///0001755 // neural crest cell migration // inferred from electronic annotation///0001838 // embryonic epithelial tube formation // inferred from electronic annotation///0006468 // protein phosphorylation // traceable author statement///0007155 // cell adhesi…	0005737 // cytoplasm // inferred from direct assay///0005737 // cytoplasm // inferred from electronic annotation///0005768 // endosome // inferred from electronic annotation///0005856 // cytoskeleton // inferred from electronic annotation///0005886 // plasma membrane // inferred from electronic annotation///0005887 // integral to plasma membrane // inferred from direct assay///0010008 // endosome…	0000166 // nucleotide binding // inferred from electronic annotation///0004672 // protein kinase activity // inferred from electronic annotation///0004713 // protein tyrosine kinase activity // traceable author statement///0004714 // transmembrane receptor protein tyrosine kinase activity // inferred from electronic annotation///0004872 // receptor activity // traceable author statement///0005200…	chr10:43612031-43625788 (+) // 89.26 // q11.21
211485_s_at	-0.827391	-0.355174	0.355174	0.626273	FGF18	8817	0001503 // ossification // inferred from electronic annotation///0001525 // angiogenesis // inferred from electronic annotation///0001957 // intramembranous ossification // inferred from electronic annotation///0001958 // endochondral ossification // inferred from electronic annotation///0002063 // chondrocyte development // inferred from electronic annotation///0007165 // signal transduction // …	0005576 // extracellular region // traceable author statement///0005615 // extracellular space // traceable author statement///0005730 // nucleolus // inferred from direct assay	0005102 // receptor binding // inferred from electronic annotation///0005104 // fibroblast growth factor receptor binding // inferred from electronic annotation///0005105 // type 1 fibroblast growth factor receptor binding // inferred from direct assay///0005111 // type 2 fibroblast growth factor receptor binding // inferred from direct assay///0008083 // growth factor activity // inferred from e…	chr5:170847203-170884158 (+) // 99.89 // q35.1
211557_x_at	0.301806	0.195797	-0.195797	-0.532419	SLCO2B1	11309	0006810 // transport // inferred from electronic annotation///0006811 // ion transport // inferred from electronic annotation///0043252 // sodium-independent organic anion transport // traceable author statement///0055085 // transmembrane transport // traceable author statement	0005886 // plasma membrane // traceable author statement///0016020 // membrane // inferred from electronic annotation///0016021 // integral to membrane // inferred from electronic annotation///0016324 // apical plasma membrane // inferred from electronic annotation	0005215 // transporter activity // inferred from electronic annotation///0008514 // organic anion transmembrane transporter activity // inferred from direct assay///0015347 // sodium-independent organic anion transmembrane transporter activity // inferred from direct assay	chr11:74870843-74915760 (+) // 93.57 // q13.4
211596_s_at	-0.815917	-0.196785	0.196785	0.432381	LRIG1	26018		0016020 // membrane // inferred from electronic annotation///0016021 // integral to membrane // inferred from electronic annotation	0005515 // protein binding // inferred from electronic annotation	chr3:66429221-66551351 (-) // 97.86 // p14.1
211605_s_at	-0.525243	-0.167062	0.167062	0.171172	RARA	5914	0000122 // negative regulation of transcription from RNA polymerase II promoter // inferred from electronic annotation///0001657 // ureteric bud development // inferred from electronic annotation///0003417 // growth plate cartilage development // inferred from electronic annotation///0006281 // DNA repair // inferred from direct assay///0006334 // nucleosome assembly // inferred from direct assay…	0000790 // nuclear chromatin // inferred from direct assay///0005622 // intracellular // inferred from electronic annotation///0005634 // nucleus // inferred from direct assay///0005654 // nucleoplasm // traceable author statement///0005730 // nucleolus // inferred from direct assay///0005730 // nucleolus // inferred from electronic annotation///0005737 // cytoplasm // inferred from direct assay/…	0001972 // retinoic acid binding // inferred from direct assay///0003676 // nucleic acid binding // inferred from electronic annotation///0003677 // DNA binding // inferred from electronic annotation///0003700 // sequence-specific DNA binding transcription factor activity // inferred from direct assay///0003707 // steroid hormone receptor activity // inferred from electronic annotation///0003708 …	chr17:38504565-38512776 (+) // 71.59 // q21.2
211809_x_at	0.193699	0.217187	-0.193699	-0.216829	COL13A1	1305	0001503 // ossification // inferred from electronic annotation///0001763 // morphogenesis of a branching structure // inferred from sequence or structural similarity///0001958 // endochondral ossification // inferred from sequence or structural similarity///0007155 // cell adhesion // inferred from electronic annotation///0007160 // cell-matrix adhesion // inferred from physical interaction///000…	0005576 // extracellular region // traceable author statement///0005581 // collagen // inferred from electronic annotation///0005600 // collagen type XIII // traceable author statement///0005788 // endoplasmic reticulum lumen // traceable author statement///0005886 // plasma membrane // inferred from electronic annotation///0005911 // cell-cell junction // inferred from electronic annotation///00…	0005201 // extracellular matrix structural constituent // non-traceable author statement///0005515 // protein binding // inferred from physical interaction///0008201 // heparin binding // inferred from direct assay	chr10:71562307-71716798 (+) // 98.47 // q22.1
211944_at	-0.199518	-0.16999	0.223256	0.16999	PRRC2C	23215			0008022 // protein C-terminus binding // inferred from physical interaction	chr1:171454706-171562650 (+) // 92.28 // q24.3
212056_at	-0.1806	-0.246426	0.526895	0.1806	GSE1	23199		0005622 // intracellular // inferred from electronic annotation	0005515 // protein binding // inferred from physical interaction///0008270 // zinc ion binding // inferred from electronic annotation///0046872 // metal ion binding // inferred from electronic annotation	chr16:85589819-85709806 (+) // 95.5 // q24.1
212057_at	-0.172038	-0.26136	0.534715	0.172038	GSE1	23199		0005622 // intracellular // inferred from electronic annotation	0005515 // protein binding // inferred from physical interaction///0008270 // zinc ion binding // inferred from electronic annotation///0046872 // metal ion binding // inferred from electronic annotation	chr16:85589819-85709806 (+) // 95.5 // q24.1
212118_at	-0.168636	-0.29004	0.274055	0.168636	TRIM27	5987	0000122 // negative regulation of transcription from RNA polymerase II promoter // inferred from direct assay///0002820 // negative regulation of adaptive immune response // inferred from mutant phenotype///0006351 // transcription, DNA-dependent // inferred from electronic annotation///0006355 // regulation of transcription, DNA-dependent // inferred from electronic annotation///0006469 // negat…	0005622 // intracellular // inferred from electronic annotation///0005634 // nucleus // inferred from direct assay///0005654 // nucleoplasm // inferred from direct assay///0005737 // cytoplasm // inferred from direct assay///0005887 // integral to plasma membrane // traceable author statement///0016020 // membrane // traceable author statement///0016605 // PML body // inferred from electronic ann…	0003676 // nucleic acid binding // traceable author statement///0003677 // DNA binding // inferred from electronic annotation///0004714 // transmembrane receptor protein tyrosine kinase activity // traceable author statement///0004842 // ubiquitin-protein ligase activity // inferred from direct assay///0005515 // protein binding // inferred from physical interaction///0008270 // zinc ion binding …	chr6:28870778-28891768 (-) // 95.96 // p22.1
212400_at	-0.550813	-0.259662	0.259662	0.586743	FAM102A	399665				chr9:130702860-130712954 (-) // 98.4 // q34.11
212418_at	-0.22233	-0.178671	0.394208	0.178671	ELF1	1997	0001817 // regulation of cytokine production // inferred from electronic annotation///0006351 // transcription, DNA-dependent // inferred from electronic annotation///0006355 // regulation of transcription, DNA-dependent // inferred from electronic annotation///0045893 // positive regulation of transcription, DNA-dependent // inferred from direct assay///0045893 // positive regulation of transcri…	0005634 // nucleus // inferred by curator///0005634 // nucleus // inferred from direct assay///0005730 // nucleolus // inferred from direct assay///0005737 // cytoplasm // inferred from direct assay	0003677 // DNA binding // inferred from electronic annotation///0003700 // sequence-specific DNA binding transcription factor activity // inferred from direct assay///0005515 // protein binding // inferred from physical interaction///0043565 // sequence-specific DNA binding // inferred from electronic annotation	chr13:41506167-41593451 (-) // 94.02 // q14.11
212423_at	-0.475013	-0.22249	0.222866	0.22249	ZCCHC24	219654			0003676 // nucleic acid binding // inferred from electronic annotation///0008270 // zinc ion binding // inferred from electronic annotation///0046872 // metal ion binding // inferred from electronic annotation	chr10:81142080-81146038 (-) // 92.96 // q22.3
212495_at	-0.469984	-0.183592	0.183592	0.260783	KDM4B	23030	0006351 // transcription, DNA-dependent // inferred from electronic annotation///0006355 // regulation of transcription, DNA-dependent // inferred from electronic annotation///0016568 // chromatin modification // inferred from electronic annotation///0055114 // oxidation-reduction process // inferred from electronic annotation	0005634 // nucleus // inferred from electronic annotation	0005515 // protein binding // inferred from electronic annotation///0008270 // zinc ion binding // inferred from electronic annotation///0016491 // oxidoreductase activity // inferred from electronic annotation///0016702 // oxidoreductase activity, acting on single donors with incorporation of molecular oxygen, incorporation of two atoms of oxygen // inferred from electronic annotation///0046872 …	chr19:5131228-5153609 (+) // 91.47 // p13.3
212614_at	0.806498	0.174783	-0.174783	-0.261211	ARID5B	84159	0001822 // kidney development // inferred from electronic annotation///0001889 // liver development // traceable author statement///0006351 // transcription, DNA-dependent // inferred from electronic annotation///0006355 // regulation of transcription, DNA-dependent // inferred from electronic annotation///0006807 // nitrogen compound metabolic process // inferred from electronic annotation///000…	0005622 // intracellular // inferred from electronic annotation///0005634 // nucleus // inferred from electronic annotation	0003677 // DNA binding // inferred from direct assay///0003713 // transcription coactivator activity // inferred from direct assay///0005515 // protein binding // inferred from physical interaction///0044212 // transcription regulatory region DNA binding // inferred from direct assay	chr10:63853431-63856700 (+) // 92.07 // q21.2
212651_at	-0.205641	-1.27046	1.14515	0.205641	RHOBTB1	9886	0006184 // GTP catabolic process // inferred from electronic annotation///0007165 // signal transduction // inferred from electronic annotation///0007264 // small GTPase mediated signal transduction // traceable author statement///0015031 // protein transport // inferred from electronic annotation///0051056 // regulation of small GTPase mediated signal transduction // traceable author statement	0005622 // intracellular // inferred from electronic annotation///0005829 // cytosol // traceable author statement///0005886 // plasma membrane // traceable author statement///0016020 // membrane // inferred from electronic annotation	0000166 // nucleotide binding // inferred from electronic annotation///0003924 // GTPase activity // inferred from electronic annotation///0005515 // protein binding // inferred from electronic annotation///0005525 // GTP binding // inferred from electronic annotation	chr10:62629199-62703926 (-) // 97.78 // q21.2
212665_at	-0.50379	-0.489382	0.759704	0.489382	TIPARP	25976	0001570 // vasculogenesis // inferred from electronic annotation///0001822 // kidney development // inferred from electronic annotation///0006471 // protein ADP-ribosylation // inferred from electronic annotation///0006807 // nitrogen compound metabolic process // inferred from electronic annotation///0008209 // androgen metabolic process // inferred from electronic annotation///0008210 // estrog…	0005634 // nucleus // inferred from direct assay	0003676 // nucleic acid binding // inferred from electronic annotation///0003950 // NAD+ ADP-ribosyltransferase activity // inferred from electronic annotation///0008270 // zinc ion binding // inferred from electronic annotation///0016740 // transferase activity // inferred from electronic annotation///0016757 // transferase activity, transferring glycosyl groups // inferred from electronic annot…	chr3:156396185-156424555 (+) // 94.12 // q25.31
212713_at	0.37084	0.213638	-0.213638	-0.331348	MFAP4	4239	0007155 // cell adhesion // non-traceable author statement///0007165 // signal transduction // inferred from electronic annotation///0030198 // extracellular matrix organization // traceable author statement	0001527 // microfibril // non-traceable author statement///0005576 // extracellular region // traceable author statement///0005578 // proteinaceous extracellular matrix // inferred from electronic annotation///0031012 // extracellular matrix // inferred from direct assay	0005102 // receptor binding // inferred from electronic annotation	chr17:19286757-19290474 (-) // 94.78 // p11.2
212724_at	0.401635	0.201438	-0.201438	-0.430447	RND3	390	0006184 // GTP catabolic process // traceable author statement///0007155 // cell adhesion // traceable author statement///0007165 // signal transduction // inferred from electronic annotation///0007264 // small GTPase mediated signal transduction // inferred from electronic annotation///0015031 // protein transport // inferred from electronic annotation///0030036 // actin cytoskeleton organizatio…	0000139 // Golgi membrane // inferred from electronic annotation///0005622 // intracellular // inferred from electronic annotation///0005794 // Golgi apparatus // inferred from electronic annotation///0016020 // membrane // inferred from electronic annotation	0000166 // nucleotide binding // inferred from electronic annotation///0003924 // GTPase activity // traceable author statement///0005525 // GTP binding // inferred from electronic annotation	chr2:151324711-151344168 (-) // 97.13 // q23.3
212750_at	0.211849	0.257465	-0.273061	-0.211849	PPP1R16B	26051	0007165 // signal transduction // non-traceable author statement///0051489 // regulation of filopodium assembly // inferred from sequence or structural similarity	0005634 // nucleus // inferred from direct assay///0005886 // plasma membrane // inferred from direct assay///0005886 // plasma membrane // non-traceable author statement///0016020 // membrane // inferred from electronic annotation	0005515 // protein binding // inferred from physical interaction///0019903 // protein phosphatase binding // non-traceable author statement	chr20:37464740-37551667 (+) // 94.27 // q11.23
212838_at	-0.511558	-0.132825	0.132825	0.345894	DNMBP	23268	0035023 // regulation of Rho protein signal transduction // inferred from electronic annotation///0035556 // intracellular signal transduction // inferred from electronic annotation	0005622 // intracellular // inferred from electronic annotation///0005737 // cytoplasm // inferred from electronic annotation///0005794 // Golgi apparatus // inferred from electronic annotation///0005795 // Golgi stack // inferred from electronic annotation///0005856 // cytoskeleton // inferred from electronic annotation///0030054 // cell junction // inferred from electronic annotation///0045202 …	0005085 // guanyl-nucleotide exchange factor activity // inferred from electronic annotation///0005089 // Rho guanyl-nucleotide exchange factor activity // inferred from electronic annotation///0005515 // protein binding // inferred from physical interaction///0019904 // protein domain specific binding // inferred from electronic annotation	chr10:101635333-101716446 (-) // 97.48 // q24.2
212849_at	-0.327728	-0.156299	0.156299	0.236782	AXIN1	8312	0000209 // protein polyubiquitination // inferred from electronic annotation///0001701 // in utero embryonic development // inferred from electronic annotation///0001743 // optic placode formation // not recorded///0001932 // regulation of protein phosphorylation // inferred from electronic annotation///0001934 // positive regulation of protein phosphorylation // inferred from direct assay///0006…	0005622 // intracellular // inferred from electronic annotation///0005634 // nucleus // inferred from direct assay///0005737 // cytoplasm // inferred from direct assay///0005829 // cytosol // traceable author statement///0005881 // cytoplasmic microtubule // not recorded///0005886 // plasma membrane // inferred from direct assay///0005938 // cell cortex // not recorded///0014069 // postsynaptic d…	0002039 // p53 binding // inferred from direct assay///0004871 // signal transducer activity // inferred from direct assay///0005096 // GTPase activator activity // not recorded///0005515 // protein binding // inferred from physical interaction///0008013 // beta-catenin binding // inferred from direct assay///0008013 // beta-catenin binding // inferred from physical interaction///0008022 // prote…	chr16:337440-402651 (-) // 94.27 // p13.3
212912_at	-0.436096	-0.169882	0.169882	0.269766	RPS6KA2	6196	0000089 // mitotic metaphase // inferred from electronic annotation///0001556 // oocyte maturation // inferred from electronic annotation///0002035 // brain renin-angiotensin system // inferred from electronic annotation///0002224 // toll-like receptor signaling pathway // traceable author statement///0002755 // MyD88-dependent toll-like receptor signaling pathway // traceable author statement///…	0005634 // nucleus // inferred from direct assay///0005654 // nucleoplasm // traceable author statement///0005737 // cytoplasm // inferred from direct assay///0005819 // spindle // inferred from electronic annotation///0005829 // cytosol // traceable author statement///0005840 // ribosome // inferred from electronic annotation///0016020 // membrane // inferred from electronic annotation	0000166 // nucleotide binding // inferred from electronic annotation///0000287 // magnesium ion binding // inferred from electronic annotation///0004672 // protein kinase activity // inferred from electronic annotation///0004674 // protein serine/threonine kinase activity // traceable author statement///0004711 // ribosomal protein S6 kinase activity // inferred from electronic annotation///00047…	chr6:166822873-166824689 (-) // 98.69 // q27
213056_at	0.279794	0.361434	-0.345718	-0.279794	FRMD4B	23150	0090162 // establishment of epithelial cell polarity // inferred from electronic annotation	0001726 // ruffle // inferred from electronic annotation///0005737 // cytoplasm // inferred from electronic annotation///0005856 // cytoskeleton // inferred from electronic annotation	0005515 // protein binding // inferred from electronic annotation	chr3:69219145-69435224 (-) // 96.4 // p14.1
213085_s_at	-0.131827	-0.595381	0.707098	0.131827	WWC1	23286	0006351 // transcription, DNA-dependent // inferred from electronic annotation///0006355 // regulation of transcription, DNA-dependent // inferred from electronic annotation///0016477 // cell migration // inferred from direct assay///0035329 // hippo signaling cascade // traceable author statement///0035330 // regulation of hippo signaling cascade // inferred from mutant phenotype///0043410 // po…	0005634 // nucleus // inferred from direct assay///0005737 // cytoplasm // inferred from direct assay///0005794 // Golgi apparatus // inferred from direct assay///0005829 // cytosol // traceable author statement///0005886 // plasma membrane // inferred from electronic annotation///0016020 // membrane // inferred from electronic annotation///0032587 // ruffle membrane // inferred from direct assay…	0003713 // transcription coactivator activity // inferred from direct assay///0005515 // protein binding // inferred from physical interaction///0030674 // protein binding, bridging // inferred from electronic annotation	chr5:167833283-167896762 (+) // 93.81 // q34
213260_at	-0.468911	-0.641816	0.993972	0.468912	FOXC1	2296	0000122 // negative regulation of transcription from RNA polymerase II promoter // ---///0001501 // skeletal system development // inferred from electronic annotation///0001503 // ossification // not recorded///0001541 // ovarian follicle development // not recorded///0001568 // blood vessel development // inferred from electronic annotation///0001570 // vasculogenesis // not recorded///0001654 /…	0005634 // nucleus // inferred by curator///0005634 // nucleus // inferred from direct assay///0005667 // transcription factor complex // not recorded///0005720 // nuclear heterochromatin // inferred from direct assay///0005730 // nucleolus // inferred from direct assay///0005737 // cytoplasm // inferred from direct assay	0003677 // DNA binding // inferred from direct assay///0003690 // double-stranded DNA binding // not recorded///0003700 // sequence-specific DNA binding transcription factor activity // inferred from direct assay///0003705 // RNA polymerase II distal enhancer sequence-specific DNA binding transcription factor activity // not recorded///0005515 // protein binding // inferred from physical interact…	chr6:1610250-1614127 (+) // 84.45 // p25.3
213413_at	0.278056	0.430885	-0.278056	-0.442031	STON1	11037	0006886 // intracellular protein transport // inferred from electronic annotation///0006897 // endocytosis // inferred from electronic annotation///0016192 // vesicle-mediated transport // inferred from electronic annotation///0030100 // regulation of endocytosis // inferred from direct assay	0005737 // cytoplasm // inferred from electronic annotation///0016020 // membrane // inferred from electronic annotation///0030131 // clathrin adaptor complex // inferred from electronic annotation	0005515 // protein binding // inferred from electronic annotation	chr2:48823269-48826033 (+) // 83.55 // p16.3
213426_s_at	-0.165006	-0.361022	0.165006	0.292089	CAV2	858	0001937 // negative regulation of endothelial cell proliferation // inferred from sequence or structural similarity///0001938 // positive regulation of endothelial cell proliferation // inferred from electronic annotation///0006906 // vesicle fusion // inferred from direct assay///0007005 // mitochondrion organization // inferred from sequence or structural similarity///0007029 // endoplasmic ret…	0000139 // Golgi membrane // inferred from electronic annotation///0002080 // acrosomal membrane // inferred from electronic annotation///0005622 // intracellular // inferred from direct assay///0005634 // nucleus // inferred from electronic annotation///0005794 // Golgi apparatus // inferred from sequence or structural similarity///0005811 // lipid particle // inferred from electronic annotation…	0005515 // protein binding // inferred from physical interaction///0019905 // syntaxin binding // inferred from electronic annotation///0031748 // D1 dopamine receptor binding // inferred from physical interaction///0042803 // protein homodimerization activity // inferred from direct assay///0051219 // phosphoprotein binding // inferred from electronic annotation	chr7:116139813-116146986 (-) // 99.85 // q31.2
213478_at	-0.369207	-0.64854	0.600855	0.369207	KAZN	23254	0031424 // keratinization // inferred from electronic annotation	0001533 // cornified envelope // inferred from direct assay///0005634 // nucleus // inferred from direct assay///0005730 // nucleolus // inferred from direct assay///0005737 // cytoplasm // inferred from direct assay///0005856 // cytoskeleton // inferred from electronic annotation///0030054 // cell junction // inferred from electronic annotation///0030057 // desmosome // inferred from direct assa…		chr1:14925199-15393108 (+) // 85.14 // p36.21
213497_at	-0.258619	-0.231014	0.231014	0.297293	ABTB2	25841	0001558 // regulation of cell growth // non-traceable author statement		0005515 // protein binding // inferred from electronic annotation///0046982 // protein heterodimerization activity // inferred from electronic annotation	chr11:34172534-34181835 (-) // 98.48 // p13
213613_s_at	0.197945	0.182235	-0.182235	-0.193601	NADK	65220	0006741 // NADP biosynthetic process // inferred from electronic annotation///0006766 // vitamin metabolic process // traceable author statement///0006767 // water-soluble vitamin metabolic process // traceable author statement///0016310 // phosphorylation // non-traceable author statement///0019674 // NAD metabolic process // traceable author statement///0044281 // small molecule metabolic proce…	0005829 // cytosol // traceable author statement	0003951 // NAD+ kinase activity // inferred from direct assay///0003951 // NAD+ kinase activity // traceable author statement///0005524 // ATP binding // inferred from electronic annotation///0046872 // metal ion binding // inferred from electronic annotation	chr1:1684184-1685610 (+) // 94.06 // p36.33
213635_s_at	-0.186812	-0.347301	0.186812	0.376832	SAFB	6294	0006325 // chromatin organization // traceable author statement///0006351 // transcription, DNA-dependent // inferred from electronic annotation///0030520 // intracellular estrogen receptor signaling pathway // inferred from electronic annotation///0040007 // growth // inferred from electronic annotation///0042445 // hormone metabolic process // inferred from electronic annotation///0045944 // po…	0005634 // nucleus // inferred from direct assay///0005730 // nucleolus // inferred from direct assay	0000166 // nucleotide binding // inferred from electronic annotation///0001047 // core promoter binding // inferred from electronic annotation///0003682 // chromatin binding // inferred from electronic annotation///0003690 // double-stranded DNA binding // traceable author statement///0003723 // RNA binding // inferred from electronic annotation///0005515 // protein binding // inferred from physi…	chr19:5664139-5668482 (-) // 96.7 // p13.3
213712_at	-0.401058	-0.181684	0.216976	0.181684	ELOVL2	54898	0000038 // very long-chain fatty acid metabolic process // inferred from electronic annotation///0006629 // lipid metabolic process // inferred from electronic annotation///0006631 // fatty acid metabolic process // inferred from electronic annotation///0006633 // fatty acid biosynthetic process // inferred from electronic annotation///0006636 // unsaturated fatty acid biosynthetic process // inf…	0005783 // endoplasmic reticulum // inferred from direct assay///0005789 // endoplasmic reticulum membrane // traceable author statement///0016020 // membrane // inferred from electronic annotation///0016021 // integral to membrane // inferred from electronic annotation	0005515 // protein binding // inferred from physical interaction///0009922 // fatty acid elongase activity // inferred from direct assay///0016740 // transferase activity // inferred from electronic annotation///0016747 // transferase activity, transferring acyl groups other than amino-acyl groups // inferred from electronic annotation	chr6:10980994-10982303 (-) // 92.52 // p24.2
213725_x_at	-0.418162	-0.134471	0.516881	0.134471	XYLT1	64131	0006024 // glycosaminoglycan biosynthetic process // traceable author statement///0015012 // heparan sulfate proteoglycan biosynthetic process // inferred from electronic annotation///0030166 // proteoglycan biosynthetic process // inferred from electronic annotation///0030206 // chondroitin sulfate biosynthetic process // inferred from electronic annotation///0034605 // cellular response to heat…	0000139 // Golgi membrane // inferred from electronic annotation///0005576 // extracellular region // inferred from electronic annotation///0005783 // endoplasmic reticulum // inferred from electronic annotation///0005789 // endoplasmic reticulum membrane // inferred from electronic annotation///0005794 // Golgi apparatus // inferred from electronic annotation///0016020 // membrane // inferred fr…	0008375 // acetylglucosaminyltransferase activity // inferred from electronic annotation///0016740 // transferase activity // inferred from electronic annotation///0016757 // transferase activity, transferring glycosyl groups // inferred from electronic annotation///0030158 // protein xylosyltransferase activity // traceable author statement	chr16:17195756-17200121 (-) // 87.06 // p12.3
213752_at	0.288507	0.199506	-0.201486	-0.199506	KAZN	23254	0031424 // keratinization // inferred from electronic annotation	0001533 // cornified envelope // inferred from direct assay///0005634 // nucleus // inferred from direct assay///0005730 // nucleolus // inferred from direct assay///0005737 // cytoplasm // inferred from direct assay///0005856 // cytoskeleton // inferred from electronic annotation///0030054 // cell junction // inferred from electronic annotation///0030057 // desmosome // inferred from direct assa…	0005515 // protein binding // inferred from electronic annotation	chr1:15442666-15444539 (+) // 97.16 // p36.21
213768_s_at	-0.31856	-0.217089	0.394175	0.217089	ASCL1	429	0001764 // neuron migration // inferred from electronic annotation///0003359 // noradrenergic neuron fate commitment // inferred from mutant phenotype///0006351 // transcription, DNA-dependent // inferred from electronic annotation///0006355 // regulation of transcription, DNA-dependent // inferred from electronic annotation///0006357 // regulation of transcription from RNA polymerase II promoter…	0005634 // nucleus // inferred from direct assay///0043025 // neuronal cell body // inferred from electronic annotation	0000989 // transcription factor binding transcription factor activity // inferred from sequence or structural similarity///0003677 // DNA binding // inferred from sequence or structural similarity///0003690 // double-stranded DNA binding // inferred from electronic annotation///0003700 // sequence-specific DNA binding transcription factor activity // inferred from direct assay///0005515 // protei…	chr12:103352136-103353772 (+) // 82.91 // q23.2
213774_s_at	0.33119	0.159062	-0.159062	-0.311111	PPP1R2	5504	0005977 // glycogen metabolic process // inferred from electronic annotation///0006091 // generation of precursor metabolites and energy // traceable author statement///0009966 // regulation of signal transduction // inferred from electronic annotation///0043666 // regulation of phosphoprotein phosphatase activity // inferred from electronic annotation		0004865 // protein serine/threonine phosphatase inhibitor activity // traceable author statement///0005515 // protein binding // inferred from physical interaction	chr3:195245842-195269970 (+) // 98.52 // q29
213874_at	0.208321	0.229362	-0.389018	-0.208321	SERPINA4	5267	0010466 // negative regulation of peptidase activity // inferred from electronic annotation///0010951 // negative regulation of endopeptidase activity // not recorded///0030162 // regulation of proteolysis // not recorded	0005576 // extracellular region // inferred from electronic annotation///0005615 // extracellular space // inferred from direct assay	0004867 // serine-type endopeptidase inhibitor activity // not recorded///0030414 // peptidase inhibitor activity // inferred from electronic annotation	chr14:95029801-95036243 (+) // 90.34 // q32.13
213906_at	-0.468297	-0.810115	1.56443	0.468297	MYBL1	4603	0006351 // transcription, DNA-dependent // inferred from electronic annotation///0006355 // regulation of transcription, DNA-dependent // non-traceable author statement///0045893 // positive regulation of transcription, DNA-dependent // non-traceable author statement	0005634 // nucleus // non-traceable author statement	0003677 // DNA binding // inferred from electronic annotation///0003682 // chromatin binding // inferred from electronic annotation	chr8:67474410-67504788 (-) // 94.15 // q13.1
213931_at	0.458148	0.310508	-0.896273	-0.310508	ID2///ID2B	3398///84099	0000122 // negative regulation of transcription from RNA polymerase II promoter // inferred from electronic annotation///0001656 // metanephros development // inferred from electronic annotation///0001779 // natural killer cell differentiation // inferred from electronic annotation///0002521 // leukocyte differentiation // inferred from electronic annotation///0003149 // membranous septum morphog…	0000785 // chromatin // inferred from electronic annotation///0005634 // nucleus // inferred from direct assay///0005730 // nucleolus // inferred from direct assay///0005737 // cytoplasm // inferred from direct assay///0005829 // cytosol // inferred from direct assay///0043234 // protein complex // inferred from sequence or structural similarity	0005515 // protein binding // inferred from physical interaction///0044325 // ion channel binding // inferred from physical interaction///0046983 // protein dimerization activity // inferred from electronic annotation	chr2:8822206-8824263 (+) // 95.65 // p25.1
214011_s_at	-0.181705	-0.474366	0.845946	0.181705	NOP16	51491		0005634 // nucleus // inferred from direct assay///0005730 // nucleolus // inferred from direct assay///0043231 // intracellular membrane-bounded organelle // inferred from direct assay		chr5:175810948-175815590 (-) // 93.97 // q35.2
214098_at	0.195549	0.240618	-0.522913	-0.195549	KIAA1107	23285				chr1:92634519-92650280 (+) // 98.73 // p22.1
214321_at	0.165463	0.511441	-0.407597	-0.165463	NOV	4856	0001558 // regulation of cell growth // inferred from electronic annotation///0010468 // regulation of gene expression // inferred from electronic annotation	0005576 // extracellular region // inferred from electronic annotation///0030424 // axon // inferred from electronic annotation///0030425 // dendrite // inferred from electronic annotation///0031012 // extracellular matrix // inferred from electronic annotation///0043025 // neuronal cell body // inferred from electronic annotation///0043231 // intracellular membrane-bounded organelle // inferred …	0005520 // insulin-like growth factor binding // inferred from electronic annotation///0008083 // growth factor activity // inferred from electronic annotation	chr8:120435196-120436678 (+) // 93.44 // q24.12
214420_s_at	0.242724	0.142659	-0.142659	-0.369093	CYP2C9	1559	0006805 // xenobiotic metabolic process // traceable author statement///0008202 // steroid metabolic process // inferred from mutant phenotype///0016098 // monoterpenoid metabolic process // inferred from direct assay///0017144 // drug metabolic process // inferred from direct assay///0017144 // drug metabolic process // inferred from mutant phenotype///0019369 // arachidonic acid metabolic proce…	0005783 // endoplasmic reticulum // non-traceable author statement///0005789 // endoplasmic reticulum membrane // traceable author statement///0043231 // intracellular membrane-bounded organelle // inferred from direct assay///0043231 // intracellular membrane-bounded organelle // traceable author statement	0004497 // monooxygenase activity // inferred from direct assay///0004497 // monooxygenase activity // non-traceable author statement///0005506 // iron ion binding // inferred from electronic annotation///0008144 // drug binding // inferred from direct assay///0008395 // steroid hydroxylase activity // inferred from mutant phenotype///0009055 // electron carrier activity // inferred from electron…	chr10:96707539-96749039 (-) // 99.82 // q23.33
214516_at	0.208763	0.181384	-0.187117	-0.181384	HIST1H4A///HIST1H4B///HIST1H4C///HIST1H4D///HIST1H4E///HIST1H4F///HIST1H4H///HIST1H4I///HIST1H4J///HIST1H4K///HIST1H4L///HIST2H4A///HIST2H4B///HIST4H4	8294///8359///8360///8361///8362///8363///8364///8365///8366///8367///8368///8370///121504///554313	0000723 // telomere maintenance // traceable author statement///0006325 // chromatin organization // non-traceable author statement///0006334 // nucleosome assembly // traceable author statement///0006352 // DNA-dependent transcription, initiation // inferred from electronic annotation///0034080 // CENP-A containing nucleosome assembly at centromere // traceable author statement///0045653 // nega…	0000786 // nucleosome // traceable author statement///0005576 // extracellular region // traceable author statement///0005634 // nucleus // inferred from direct assay///0005654 // nucleoplasm // traceable author statement///0005694 // chromosome // inferred from electronic annotation///0005730 // nucleolus // inferred from direct assay///0015629 // actin cytoskeleton // inferred from direct assay	0003677 // DNA binding // traceable author statement///0005515 // protein binding // inferred from physical interaction///0046982 // protein heterodimerization activity // inferred from electronic annotation	chr6:26027033-26027505 (-) // 99.79 // p22.2
214805_at	-0.228435	-0.222651	0.523805	0.222651	EIF4A1///SNORA48///SNORA67///SNORD10	1973///26781///652965///652966	0000288 // nuclear-transcribed mRNA catabolic process, deadenylation-dependent decay // traceable author statement///0000289 // nuclear-transcribed mRNA poly(A) tail shortening // traceable author statement///0006412 // translation // traceable author statement///0006413 // translational initiation // traceable author statement///0010467 // gene expression // traceable author statement///0016070 …	0005829 // cytosol // traceable author statement///0016281 // eukaryotic translation initiation factor 4F complex // traceable author statement	0000166 // nucleotide binding // inferred from electronic annotation///0000339 // RNA cap binding // traceable author statement///0003676 // nucleic acid binding // inferred from electronic annotation///0003723 // RNA binding // inferred from electronic annotation///0003729 // mRNA binding // traceable author statement///0003743 // translation initiation factor activity // inferred from electroni…	chr17:7478063-7479502 (+) // 79.05 // p13.1
214806_at	-0.338608	-0.303496	0.529759	0.303496	BICD1	636	0006396 // RNA processing // traceable author statement///0006810 // transport // inferred from electronic annotation///0008298 // intracellular mRNA localization // non-traceable author statement///0009653 // anatomical structure morphogenesis // traceable author statement///0016032 // viral reproduction // inferred from mutant phenotype///0019048 // virus-host interaction // inferred from elect…	0005794 // Golgi apparatus // inferred from electronic annotation///0005802 // trans-Golgi network // inferred from direct assay///0005829 // cytosol // inferred from direct assay///0005856 // cytoskeleton // non-traceable author statement///0005881 // cytoplasmic microtubule // inferred from direct assay///0016020 // membrane // inferred from direct assay///0031410 // cytoplasmic vesicle // infe…	0005200 // structural constituent of cytoskeleton // traceable author statement///0005515 // protein binding // inferred from physical interaction///0008093 // cytoskeletal adaptor activity // inferred from direct assay///0017137 // Rab GTPase binding // inferred from physical interaction///0031871 // proteinase activated receptor binding // inferred from sequence or structural similarity///00344…	chr12:32487450-32491586 (+) // 91.04 // p11.21
214822_at	-0.216483	-0.210766	0.218521	0.210766	FAM5B	57795	0007399 // nervous system development // inferred from electronic annotation///0045786 // negative regulation of cell cycle // inferred from electronic annotation	0005576 // extracellular region // inferred from electronic annotation///0005737 // cytoplasm // inferred from electronic annotation		chr1:177140530-177251557 (+) // 97.91 // q25.2
214824_at	-0.361984	-0.167412	0.167412	0.251929			0006810 // transport // inferred from electronic annotation///0006811 // ion transport // inferred from electronic annotation///0006816 // calcium ion transport // inferred from electronic annotation///0006816 // calcium ion transport // traceable author statement///0007411 // axon guidance // traceable author statement///0046541 // saliva secretion // inferred from electronic annotation///005128…	0005737 // cytoplasm // inferred from electronic annotation///0005886 // plasma membrane // inferred from direct assay///0005886 // plasma membrane // non-traceable author statement///0005886 // plasma membrane // traceable author statement///0005887 // integral to plasma membrane // traceable author statement///0016020 // membrane // inferred from electronic annotation///0016021 // integral to m…	0005216 // ion channel activity // inferred from electronic annotation///0005261 // cation channel activity // ---///0005262 // calcium channel activity // inferred from electronic annotation///0005262 // calcium channel activity // traceable author statement///0005515 // protein binding // inferred from physical interaction///0015279 // store-operated calcium channel activity // inferred from el…	chr3:142443009-142526437 (+) // 69.79 // q23
214897_at	-0.653068	-0.300679	0.427819	0.300679						chr1:162134781-162140730 (+) // 66.1 // q23.3
214958_s_at	0.159184	0.405458	-0.159184	-0.171663	TMC6	11322	0006810 // transport // inferred from electronic annotation///0006811 // ion transport // inferred from electronic annotation	0005783 // endoplasmic reticulum // inferred from electronic annotation///0005789 // endoplasmic reticulum membrane // inferred from electronic annotation///0016020 // membrane // inferred from electronic annotation///0016021 // integral to membrane // inferred from electronic annotation		chr17:76116296-76124863 (-) // 87.16 // q25.3
214976_at	-0.262318	-0.15446	0.15446	0.262319	RPL13///SNORD68	6137///606500	0000184 // nuclear-transcribed mRNA catabolic process, nonsense-mediated decay // traceable author statement///0006412 // translation // non-traceable author statement///0006412 // translation // traceable author statement///0006413 // translational initiation // traceable author statement///0006414 // translational elongation // traceable author statement///0006415 // translational termination /…	0005622 // intracellular // inferred from electronic annotation///0005829 // cytosol // traceable author statement///0005840 // ribosome // inferred from electronic annotation///0022625 // cytosolic large ribosomal subunit // inferred from direct assay///0022626 // cytosolic ribosome // traceable author statement///0030529 // ribonucleoprotein complex // inferred from electronic annotation	0003723 // RNA binding // traceable author statement///0003735 // structural constituent of ribosome // non-traceable author statement///0005515 // protein binding // inferred from physical interaction	chr16:89627090-89629484 (+) // 96.71 // q24.3
214994_at	0.379596	0.133967	-0.133966	-0.398037	APOBEC3F	200316	0002230 // positive regulation of defense response to virus by host // inferred from direct assay///0008152 // metabolic process // inferred from electronic annotation///0009972 // cytidine deamination // inferred from direct assay///0010529 // negative regulation of transposition // inferred from direct assay///0016553 // base conversion or substitution editing // inferred from direct assay///00…	0000932 // cytoplasmic mRNA processing body // inferred from direct assay///0005737 // cytoplasm // inferred from direct assay///0030529 // ribonucleoprotein complex // inferred from direct assay///0030895 // apolipoprotein B mRNA editing enzyme complex // traceable author statement	0003723 // RNA binding // inferred from direct assay///0003824 // catalytic activity // inferred from electronic annotation///0004126 // cytidine deaminase activity // inferred from direct assay///0005515 // protein binding // inferred from physical interaction///0008270 // zinc ion binding // inferred from direct assay///0016787 // hydrolase activity // inferred from electronic annotation///0016…	chr22:39436700-39440427 (+) // 77.71 // q13.1
215034_s_at	-0.311023	-0.134727	0.450423	0.134727	TM4SF1	4071		0005887 // integral to plasma membrane // inferred from direct assay///0016020 // membrane // inferred from electronic annotation///0016021 // integral to membrane // inferred from electronic annotation		chr3:149087457-149089323 (-) // 98.15 // q25.1
215123_at	-0.255746	-0.222038	0.240695	0.222038	LOC613037///NPIPB11///NPIPB3///NPIPB4///NPIPB5	23117///440345///613037///728888///100132247		0016020 // membrane // inferred from electronic annotation///0016021 // integral to membrane // inferred from electronic annotation		chr16:22523350-22525827 (+) // 52.46 // p12.2///chr16:28647889-28764498 (+) // 49.54 // p11.2///chr16:14801030-14803505 (+) // 49.3 // p13.11///chr16:14840152-14842627 (+) // 49.3 // p13.11///chr16:21435714-21438191 (-) // 49.62 // p12.2///chr16:21867994-21870471 (-) // 52.42 // p12.2///chr16:30256189-30258661 (-) // 52.74 // p11.2///chr16:29516208-29518678 (-) // 52.66 // p11.2///chr16:29414418-…
215277_at	0.248512	0.191131	-0.191131	-0.211427	PCDH1	5097	0007155 // cell adhesion // inferred from electronic annotation///0007156 // homophilic cell adhesion // inferred from electronic annotation///0007267 // cell-cell signaling // traceable author statement///0007399 // nervous system development // traceable author statement	0005886 // plasma membrane // traceable author statement///0005887 // integral to plasma membrane // traceable author statement///0005911 // cell-cell junction // traceable author statement///0016020 // membrane // inferred from electronic annotation///0016021 // integral to membrane // inferred from electronic annotation///0030054 // cell junction // inferred from electronic annotation	0005509 // calcium ion binding // inferred from electronic annotation///0005515 // protein binding // inferred from electronic annotation	chr5:141233053-141242958 (-) // 99.47 // q31.3
215304_at	-0.526323	-1.23985	0.804521	0.526323						chr15:71585700-71587262 (+) // 59.59 // q23
215308_at	-0.366246	-0.195883	0.341048	0.195883	XRCC6	2547	0000723 // telomere maintenance // traceable author statement///0006266 // DNA ligation // traceable author statement///0006281 // DNA repair // traceable author statement///0006302 // double-strand break repair // traceable author statement///0006303 // double-strand break repair via nonhomologous end joining // inferred from mutant phenotype///0006303 // double-strand break repair via nonhomolo…	0000783 // nuclear telomere cap complex // traceable author statement///0005634 // nucleus // traceable author statement///0005654 // nucleoplasm // traceable author statement///0005667 // transcription factor complex // inferred from direct assay///0005737 // cytoplasm // inferred from electronic annotation///0016020 // membrane // traceable author statement///0043564 // Ku70:Ku80 complex // inf…	0003677 // DNA binding // non-traceable author statement///0003684 // damaged DNA binding // inferred from electronic annotation///0003690 // double-stranded DNA binding // traceable author statement///0003691 // double-stranded telomeric DNA binding // inferred from direct assay///0004003 // ATP-dependent DNA helicase activity // inferred from electronic annotation///0005515 // protein binding /…	chr22:42033339-42034734 (+) // 48.21 // q13.2
215363_x_at	0.149683	0.230946	-0.367273	-0.149684	FOLH1///FOLH1B	2346///219595	0006508 // proteolysis // non-traceable author statement///0006508 // proteolysis // inferred from electronic annotation///0006760 // folic acid-containing compound metabolic process // inferred from electronic annotation///0008152 // metabolic process // inferred from electronic annotation	0005634 // nucleus // inferred from direct assay///0005737 // cytoplasm // inferred from direct assay///0005737 // cytoplasm // inferred from electronic annotation///0005886 // plasma membrane // inferred from electronic annotation///0005887 // integral to plasma membrane // inferred from electronic annotation///0016020 // membrane // non-traceable author statement///0016021 // integral to membra…	0003824 // catalytic activity // inferred from electronic annotation///0004180 // carboxypeptidase activity // inferred from electronic annotation///0008233 // peptidase activity // non-traceable author statement///0008237 // metallopeptidase activity // inferred from electronic annotation///0016787 // hydrolase activity // inferred from electronic annotation///0016805 // dipeptidase activity // …	chr11:89424181-89431885 (+) // 96.98 // q14.3///chr11:49168187-49175912 (-) // 99.24 // p11.12
215397_x_at	-0.245333	-0.223192	0.479166	0.223192						chr15:71595109-71598612 (+) // 86.08 // q23
215459_at	-0.196601	-0.286119	0.196601	0.423704	CTNS	1497	0006520 // cellular amino acid metabolic process // non-traceable author statement///0006749 // glutathione metabolic process // inferred from mutant phenotype///0006810 // transport // inferred from electronic annotation///0007420 // brain development // inferred from mutant phenotype///0007616 // long-term memory // inferred from electronic annotation///0007625 // grooming behavior // inferred …	0005764 // lysosome // inferred from direct assay///0005765 // lysosomal membrane // inferred from direct assay///0005765 // lysosomal membrane // non-traceable author statement///0005769 // early endosome // inferred from direct assay///0005770 // late endosome // inferred from direct assay///0005886 // plasma membrane // inferred from direct assay///0016020 // membrane // inferred from electron…	0015184 // L-cystine transmembrane transporter activity // inferred from mutant phenotype///0015184 // L-cystine transmembrane transporter activity // non-traceable author statement	chr17:3566340-3571872 (+) // 99.67 // p13.2
215818_at	0.226883	0.21858	-0.273246	-0.21858	NUDT7	283927	0009132 // nucleoside diphosphate metabolic process // inferred from electronic annotation///0015938 // coenzyme A catabolic process // inferred from sequence or structural similarity///0046356 // acetyl-CoA catabolic process // inferred from sequence or structural similarity///0050873 // brown fat cell differentiation // inferred from electronic annotation	0005777 // peroxisome // inferred from sequence or structural similarity	0000287 // magnesium ion binding // inferred from electronic annotation///0003986 // acetyl-CoA hydrolase activity // inferred from sequence or structural similarity///0005102 // receptor binding // inferred from physical interaction///0030145 // manganese ion binding // inferred from electronic annotation///0030515 // snoRNA binding // inferred from sequence or structural similarity///0050072 //…	chr16:77756456-77760229 (-) // 28.76 // q23.1
215824_at	0.336076	0.144939	-0.144939	-0.259802						chr16:77756456-77760537 (+) // 30.14 // q23.1
216069_at	0.341987	0.155664	-0.155664	-0.384658	PRMT2	3275	0006479 // protein methylation // traceable author statement///0007165 // signal transduction // traceable author statement///0016571 // histone methylation // inferred from direct assay///0016571 // histone methylation // inferred from sequence or structural similarity///0032088 // negative regulation of NF-kappaB transcription factor activity // inferred from direct assay///0032259 // methylati…	0005634 // nucleus // inferred from direct assay///0005737 // cytoplasm // inferred from direct assay///0005829 // cytosol // inferred from direct assay///0035189 // Rb-E2F complex // inferred from sequence or structural similarity	0003713 // transcription coactivator activity // inferred from direct assay///0004871 // signal transducer activity // traceable author statement///0005515 // protein binding // inferred from physical interaction///0008168 // methyltransferase activity // inferred from electronic annotation///0008469 // histone-arginine N-methyltransferase activity // inferred from sequence or structural similari…	chr21:48073833-48075373 (+) // 17.67 // q22.3
216109_at	-0.502826	-0.170909	0.398436	0.170909	MED13L	23389		0016592 // mediator complex // inferred from electronic annotation	0001104 // RNA polymerase II transcription cofactor activity // inferred from electronic annotation	chr12:116416148-116419109 (-) // 69.52 // q24.21
216262_s_at	-0.360651	-0.452967	0.484169	0.360651	TGIF2	60436	0000122 // negative regulation of transcription from RNA polymerase II promoter // inferred from mutant phenotype///0000122 // negative regulation of transcription from RNA polymerase II promoter // traceable author statement///0006351 // transcription, DNA-dependent // traceable author statement///0006355 // regulation of transcription, DNA-dependent // non-traceable author statement///0006367 /…	0005634 // nucleus // traceable author statement///0005654 // nucleoplasm // traceable author statement///0005739 // mitochondrion // inferred from electronic annotation	0003677 // DNA binding // inferred from electronic annotation///0003700 // sequence-specific DNA binding transcription factor activity // non-traceable author statement///0043565 // sequence-specific DNA binding // inferred from electronic annotation	chr20:35201977-35222353 (+) // 90.02 // q11.23
216300_x_at	-0.395686	-0.413814	0.395686	0.468856	RARA	5914	0000122 // negative regulation of transcription from RNA polymerase II promoter // inferred from electronic annotation///0001657 // ureteric bud development // inferred from electronic annotation///0003417 // growth plate cartilage development // inferred from electronic annotation///0006351 // transcription, DNA-dependent // inferred from electronic annotation///0006355 // regulation of transcri…	0000790 // nuclear chromatin // inferred from direct assay///0005622 // intracellular // inferred from electronic annotation///0005634 // nucleus // inferred from direct assay///0005654 // nucleoplasm // traceable author statement///0005737 // cytoplasm // inferred from direct assay///0009986 // cell surface // inferred by curator///0030425 // dendrite // inferred from electronic annotation///003…	0001972 // retinoic acid binding // inferred from direct assay///0003677 // DNA binding // inferred from electronic annotation///0003700 // sequence-specific DNA binding transcription factor activity // inferred from direct assay///0003707 // steroid hormone receptor activity // inferred from electronic annotation///0003708 // retinoic acid receptor activity // inferred from direct assay///000371…	chr17:38487503-38513212 (+) // 85.33 // q21.2
216894_x_at	0.172837	0.221375	-0.172837	-0.295116	CDKN1C	1028	0000079 // regulation of cyclin-dependent protein serine/threonine kinase activity // traceable author statement///0000080 // G1 phase of mitotic cell cycle // traceable author statement///0000122 // negative regulation of transcription from RNA polymerase II promoter // inferred from electronic annotation///0001890 // placenta development // inferred from electronic annotation///0006469 // negat…	0005634 // nucleus // inferred from direct assay///0005730 // nucleolus // inferred from direct assay///0005737 // cytoplasm // inferred from direct assay	0004860 // protein kinase inhibitor activity // inferred from electronic annotation///0004861 // cyclin-dependent protein serine/threonine kinase inhibitor activity // inferred from electronic annotation///0005515 // protein binding // inferred from physical interaction///0016301 // kinase activity // inferred from electronic annotation	chr11:2904871-2906964 (-) // 85.76 // p15.4
216910_at	0.313104	0.145473	-0.145473	-0.571358	XPNPEP2	7512	0006508 // proteolysis // inferred from electronic annotation///0009987 // cellular process // inferred from electronic annotation	0005886 // plasma membrane // inferred from electronic annotation///0016020 // membrane // traceable author statement///0031225 // anchored to membrane // inferred from electronic annotation	0004177 // aminopeptidase activity // inferred from electronic annotation///0008233 // peptidase activity // inferred from electronic annotation///0008237 // metallopeptidase activity // inferred from electronic annotation///0016787 // hydrolase activity // inferred from electronic annotation///0046872 // metal ion binding // inferred from electronic annotation	chrX:128872924-128903525 (+) // 93.83 // q26.1
217023_x_at	0.47156	0.129373	-0.129373	-0.355969	TPSAB1///TPSB2	7177///64499	0006508 // proteolysis // inferred from electronic annotation///0006508 // proteolysis // non-traceable author statement///0006952 // defense response // traceable author statement///0022617 // extracellular matrix disassembly // traceable author statement///0030198 // extracellular matrix organization // traceable author statement	0005576 // extracellular region // traceable author statement///0005576 // extracellular region // non-traceable author statement///0005615 // extracellular space // inferred from direct assay///0031012 // extracellular matrix // inferred from direct assay	0003824 // catalytic activity // inferred from electronic annotation///0004252 // serine-type endopeptidase activity // non-traceable author statement///0005515 // protein binding // inferred from physical interaction///0008233 // peptidase activity // inferred from electronic annotation///0008236 // serine-type peptidase activity // traceable author statement///0016787 // hydrolase activity // i…	chr16:1290939-1292554 (+) // 82.11 // p13.3///chr16:1278336-1279952 (-) // 100.0 // p13.3
217030_at	0.530825	0.19084	-0.19084	-0.286801						chr8:35529680-35566920 (-) // 62.33 // p12
217065_at	0.18786	0.173105	-0.173105	-0.499918	YME1L1	10730	0006515 // misfolded or incompletely synthesized protein catabolic process // inferred from mutant phenotype///0007005 // mitochondrion organization // inferred from mutant phenotype///0008283 // cell proliferation // inferred from mutant phenotype	0005743 // mitochondrial inner membrane // inferred from direct assay///0016021 // integral to membrane // inferred from electronic annotation	0004222 // metalloendopeptidase activity // inferred from electronic annotation///0005524 // ATP binding // inferred from electronic annotation///0017111 // nucleoside-triphosphatase activity // inferred from electronic annotation///0046872 // metal ion binding // inferred from electronic annotation	chr14:22447161-22985309 (-) // 97.45 // q11.2
217127_at	0.35155	0.19958	-0.199581	-0.301241	CTH	1491	0000096 // sulfur amino acid metabolic process // traceable author statement///0000098 // sulfur amino acid catabolic process // traceable author statement///0006534 // cysteine metabolic process // traceable author statement///0006749 // glutathione metabolic process // inferred from electronic annotation///0008152 // metabolic process // inferred from electronic annotation///0008285 // negative…	0005634 // nucleus // inferred from direct assay///0005737 // cytoplasm // inferred from direct assay///0005829 // cytosol // traceable author statement	0003824 // catalytic activity // inferred from electronic annotation///0004121 // cystathionine beta-lyase activity // inferred from electronic annotation///0004123 // cystathionine gamma-lyase activity // inferred from direct assay///0004123 // cystathionine gamma-lyase activity // traceable author statement///0005515 // protein binding // inferred from physical interaction///0005516 // calmodul…	chr1:70877065-70905276 (+) // 100.0 // p31.1
217195_at	0.223047	0.23778	-0.504105	-0.223048	GCNT1P1///GCNT1P1					chr20:18400803-18402098 (-) // 100.0 // p11.23
217217_at	0.168601	0.231539	-0.325945	-0.168601	IGHA1///IGHA2///IGHG1///IGHG4///IGHM///IGHV4-31	3493///3494///3500///3503///3507///28396	0006955 // immune response // non-traceable author statement///0006956 // complement activation // traceable author statement///0006958 // complement activation, classical pathway // traceable author statement///0018298 // protein-chromophore linkage // inferred from electronic annotation///0038096 // Fc-gamma receptor signaling pathway involved in phagocytosis // traceable author statement///004…	0005576 // extracellular region // traceable author statement///0005576 // extracellular region // inferred from electronic annotation///0005886 // plasma membrane // traceable author statement///0005887 // integral to plasma membrane // non-traceable author statement///0016020 // membrane // non-traceable author statement///0016021 // integral to membrane // inferred from electronic annotation	0003823 // antigen binding // non-traceable author statement///0003823 // antigen binding // traceable author statement///0003823 // antigen binding // inferred from electronic annotation///0005515 // protein binding // inferred from physical interaction	chr14:106877619-106878053 (-) // 69.84 // q32.33
217287_s_at	-0.172057	-0.509098	0.519696	0.172057	TRPC6	7225	0006810 // transport // inferred from electronic annotation///0006811 // ion transport // inferred from electronic annotation///0006812 // cation transport // traceable author statement///0006816 // calcium ion transport // inferred from electronic annotation///0007204 // elevation of cytosolic calcium ion concentration // inferred from electronic annotation///0007411 // axon guidance // traceabl…	0005886 // plasma membrane // inferred from direct assay///0005886 // plasma membrane // traceable author statement///0016020 // membrane // inferred from electronic annotation///0016021 // integral to membrane // inferred from electronic annotation///0036057 // slit diaphragm // inferred from electronic annotation	0005216 // ion channel activity // inferred from electronic annotation///0005261 // cation channel activity // inferred from electronic annotation///0005262 // calcium channel activity // inferred from electronic annotation///0005488 // binding // inferred from electronic annotation///0005515 // protein binding // inferred from physical interaction///0015279 // store-operated calcium channel acti…	chr11:101323685-101454234 (-) // 96.96 // q22.1
217518_at	-0.346759	-0.402727	0.425454	0.346759	MYOF	26509	0001778 // plasma membrane repair // inferred from sequence or structural similarity///0006936 // muscle contraction // traceable author statement///0008015 // blood circulation // traceable author statement///0030947 // regulation of vascular endothelial growth factor receptor signaling pathway // inferred from electronic annotation///0034605 // cellular response to heat // inferred from electro…	0005634 // nucleus // inferred from electronic annotation///0005635 // nuclear envelope // traceable author statement///0005886 // plasma membrane // inferred from direct assay///0005901 // caveola // inferred from sequence or structural similarity///0016020 // membrane // inferred from electronic annotation///0016021 // integral to membrane // inferred from electronic annotation///0030659 // cyt…	0005515 // protein binding // inferred from electronic annotation///0005543 // phospholipid binding // inferred from direct assay///0005543 // phospholipid binding // inferred from sequence or structural similarity	chr10:95096904-95100006 (-) // 58.45 // q23.33
217546_at	-0.328184	-0.165899	0.165899	0.453972	MT1M	4499	0045926 // negative regulation of growth // inferred from sequence or structural similarity///0071294 // cellular response to zinc ion // inferred from sequence or structural similarity	0005634 // nucleus // inferred from sequence or structural similarity///0005737 // cytoplasm // inferred from sequence or structural similarity///0048471 // perinuclear region of cytoplasm // inferred from sequence or structural similarity	0008270 // zinc ion binding // inferred from sequence or structural similarity///0046872 // metal ion binding // inferred from electronic annotation	chr16:56666144-56667893 (+) // 84.27 // q12.2
217641_at	-0.372072	-0.298163	0.298163	0.467486	GPR135	64582	0007165 // signal transduction // inferred from electronic annotation///0007186 // G-protein coupled receptor signaling pathway // inferred from electronic annotation	0005886 // plasma membrane // inferred from electronic annotation///0016020 // membrane // inferred from electronic annotation///0016020 // membrane // traceable author statement///0016021 // integral to membrane // inferred from electronic annotation	0004871 // signal transducer activity // inferred from electronic annotation///0004930 // G-protein coupled receptor activity // inferred from electronic annotation///0004992 // platelet activating factor receptor activity // traceable author statement	chr14:59930237-59930611 (-) // 99.73 // q23.1
217647_at	-0.188416	-0.440718	0.521097	0.188416						chr16:72061185-72061556 (+) // 56.81 // q22.2
217702_at	-0.284438	-0.157193	0.157194	0.313807	IL27RA	9466	0002827 // positive regulation of T-helper 1 type immune response // inferred from electronic annotation///0002829 // negative regulation of type 2 immune response // inferred from electronic annotation///0006955 // immune response // traceable author statement///0007166 // cell surface receptor signaling pathway // traceable author statement///0032729 // positive regulation of interferon-gamma p…	0005887 // integral to plasma membrane // traceable author statement///0016020 // membrane // inferred from electronic annotation///0016021 // integral to membrane // inferred from electronic annotation	0004888 // transmembrane signaling receptor activity // traceable author statement///0045509 // interleukin-27 receptor activity // inferred from electronic annotation	chr19:14142203-14142636 (+) // 99.31 // p13.12
218245_at	-0.521553	-0.125467	0.125467	0.439349	TSKU	25987	0010468 // regulation of gene expression // inferred from electronic annotation///0021540 // corpus callosum morphogenesis // inferred from electronic annotation///0021670 // lateral ventricle development // inferred from electronic annotation///0021960 // anterior commissure morphogenesis // inferred from electronic annotation///0030178 // negative regulation of Wnt receptor signaling pathway //…	0005576 // extracellular region // inferred from electronic annotation///0005615 // extracellular space // inferred from electronic annotation	0005515 // protein binding // inferred from electronic annotation	chr11:76506647-76509188 (+) // 90.69 // q13.5
218330_s_at	-0.484903	-0.82821	0.889584	0.484903	NAV2	89797	0003025 // regulation of systemic arterial blood pressure by baroreceptor feedback // inferred from electronic annotation///0007605 // sensory perception of sound // inferred from electronic annotation///0007608 // sensory perception of smell // inferred from electronic annotation///0007626 // locomotory behavior // inferred from electronic annotation///0021554 // optic nerve development // infer…	0005614 // interstitial matrix // inferred from electronic annotation///0005634 // nucleus // inferred from electronic annotation///0031012 // extracellular matrix // inferred from electronic annotation	0000166 // nucleotide binding // inferred from electronic annotation///0004386 // helicase activity // inferred from electronic annotation///0005515 // protein binding // inferred from electronic annotation///0005524 // ATP binding // inferred from electronic annotation///0008201 // heparin binding // inferred from electronic annotation///0016787 // hydrolase activity // inferred from electronic …	chr11:20077248-20143144 (+) // 97.03 // p15.1
218364_at	-0.380219	-0.349543	0.375455	0.349544	LRRFIP2	9209	0016055 // Wnt receptor signaling pathway // inferred from electronic annotation		0005515 // protein binding // inferred from physical interaction///0030275 // LRR domain binding // inferred from physical interaction///0046983 // protein dimerization activity // inferred from electronic annotation	chr3:37094498-37216082 (-) // 97.66 // p22.2
218544_s_at	-0.163925	-0.722775	0.670462	0.163925	RCL1	10171	0006396 // RNA processing // inferred from electronic annotation///0042254 // ribosome biogenesis // inferred from electronic annotation	0005634 // nucleus // inferred from electronic annotation///0005730 // nucleolus // non-traceable author statement	0003824 // catalytic activity // inferred from electronic annotation///0003963 // RNA-3'-phosphate cyclase activity // non-traceable author statement	chr9:4793112-4861062 (+) // 93.9 // p24.1
218559_s_at	-0.256701	-0.813961	0.529006	0.256701	MAFB	9935	0006351 // transcription, DNA-dependent // inferred from electronic annotation///0006355 // regulation of transcription, DNA-dependent // inferred from electronic annotation///0006357 // regulation of transcription from RNA polymerase II promoter // inferred from electronic annotation///0007379 // segment specification // inferred from electronic annotation///0007423 // sensory organ development …	0005634 // nucleus // traceable author statement///0005667 // transcription factor complex // inferred from electronic annotation	0003677 // DNA binding // inferred from electronic annotation///0003700 // sequence-specific DNA binding transcription factor activity // inferred from electronic annotation///0005515 // protein binding // inferred from physical interaction///0008134 // transcription factor binding // inferred from direct assay///0043565 // sequence-specific DNA binding // inferred from electronic annotation	chr20:39314518-39317563 (-) // 90.85 // q12
218640_s_at	0.157416	0.204734	-0.295864	-0.157416	PLEKHF2	79666		0030133 // transport vesicle // inferred from direct assay	0005515 // protein binding // inferred from physical interaction///0005543 // phospholipid binding // inferred from electronic annotation///0046872 // metal ion binding // inferred from electronic annotation	chr8:96146175-96168912 (+) // 97.66 // q22.1
218657_at	-0.909146	-0.588209	0.588209	0.797958	RAPGEFL1	51195	0007165 // signal transduction // inferred from electronic annotation///0007186 // G-protein coupled receptor signaling pathway // traceable author statement///0007264 // small GTPase mediated signal transduction // inferred from electronic annotation///0007399 // nervous system development // traceable author statement	0005622 // intracellular // inferred from electronic annotation///0016020 // membrane // traceable author statement	0005057 // receptor signaling protein activity // inferred from electronic annotation///0005085 // guanyl-nucleotide exchange factor activity // inferred from electronic annotation	chr17:38337864-38351900 (+) // 97.78 // q21.1
218692_at	-1.69407	-0.240169	0.240169	0.755365	SYBU	55638		0000139 // Golgi membrane // inferred from electronic annotation///0005737 // cytoplasm // inferred from electronic annotation///0005794 // Golgi apparatus // inferred from electronic annotation///0005856 // cytoskeleton // inferred from electronic annotation///0016020 // membrane // inferred from electronic annotation///0016021 // integral to membrane // inferred from electronic annotation///001…	0005515 // protein binding // inferred from physical interaction///0017075 // syntaxin-1 binding // inferred from electronic annotation///0019894 // kinesin binding // inferred from electronic annotation	chr8:110586414-110703833 (-) // 97.84 // q23.2
218706_s_at	0.621014	0.235819	-0.235819	-0.471349	GRAMD3	65983		0005881 // cytoplasmic microtubule // inferred from direct assay		chr5:125759076-125830371 (+) // 90.73 // q23.2
218786_at	-0.451767	-0.16585	0.207541	0.16585	NT5DC3	51559		0005739 // mitochondrion // inferred from electronic annotation///0005829 // cytosol // inferred from electronic annotation	0016787 // hydrolase activity // inferred from electronic annotation///0046872 // metal ion binding // inferred from electronic annotation	chr12:104166088-104234784 (-) // 77.21 // q23.3
218862_at	-0.618931	-0.421934	0.421934	0.527597	ASB13	79754	0016567 // protein ubiquitination // inferred from electronic annotation///0035556 // intracellular signal transduction // inferred from electronic annotation	0005622 // intracellular // inferred from electronic annotation	0005515 // protein binding // inferred from physical interaction	chr10:5680830-5708541 (-) // 95.33 // p15.1
218880_at	-0.795931	-0.200956	0.200956	0.767061	FOSL2	2355	0006351 // transcription, DNA-dependent // inferred from electronic annotation///0006355 // regulation of transcription, DNA-dependent // inferred from electronic annotation///0006357 // regulation of transcription from RNA polymerase II promoter // traceable author statement///0008219 // cell death // traceable author statement///0048146 // positive regulation of fibroblast proliferation // infe…	0005634 // nucleus // inferred from direct assay///0005730 // nucleolus // inferred from direct assay	0000977 // RNA polymerase II regulatory region sequence-specific DNA binding // inferred from electronic annotation///0003677 // DNA binding // inferred from electronic annotation///0003700 // sequence-specific DNA binding transcription factor activity // inferred from electronic annotation///0043565 // sequence-specific DNA binding // inferred from electronic annotation	chr2:28635258-28637514 (+) // 95.23 // p23.2
218944_at	-0.212275	-0.164392	0.400357	0.164392	PYCRL	65263	0006561 // proline biosynthetic process // inferred from electronic annotation///0008652 // cellular amino acid biosynthetic process // inferred from electronic annotation///0055114 // oxidation-reduction process // inferred from electronic annotation///0055129 // L-proline biosynthetic process // inferred from electronic annotation		0000166 // nucleotide binding // inferred from electronic annotation///0004735 // pyrroline-5-carboxylate reductase activity // inferred from electronic annotation///0005515 // protein binding // inferred from electronic annotation///0016491 // oxidoreductase activity // inferred from electronic annotation///0042802 // identical protein binding // inferred from electronic annotation	chr8:144686388-144691744 (-) // 99.96 // q24.3
218997_at	-0.26967	-0.19196	0.192749	0.19196	POLR1E	64425	0006351 // transcription, DNA-dependent // inferred from electronic annotation///0009303 // rRNA transcription // inferred from sequence or structural similarity	0005634 // nucleus // inferred from direct assay///0005730 // nucleolus // inferred from direct assay///0005730 // nucleolus // inferred from sequence or structural similarity///0005737 // cytoplasm // inferred from direct assay///0030054 // cell junction // inferred from direct assay	0003677 // DNA binding // inferred from electronic annotation///0003899 // DNA-directed RNA polymerase activity // inferred from electronic annotation///0005515 // protein binding // inferred from electronic annotation	chr9:37485944-37503693 (+) // 83.44 // p13.2
219045_at	-0.589336	-0.148392	0.148393	0.697796	RHOF	54509	0006184 // GTP catabolic process // non-traceable author statement///0006886 // intracellular protein transport // inferred from electronic annotation///0006913 // nucleocytoplasmic transport // inferred from electronic annotation///0007015 // actin filament organization // inferred from direct assay///0007165 // signal transduction // inferred from electronic annotation///0007264 // small GTPase…	0005622 // intracellular // inferred from electronic annotation///0005737 // cytoplasm // inferred from electronic annotation///0005829 // cytosol // traceable author statement///0005856 // cytoskeleton // non-traceable author statement///0005886 // plasma membrane // traceable author statement///0016020 // membrane // inferred from electronic annotation///0016021 // integral to membrane // infer…	0000166 // nucleotide binding // inferred from electronic annotation///0003924 // GTPase activity // non-traceable author statement///0005525 // GTP binding // inferred from electronic annotation	chr12:122215664-122231560 (-) // 79.68 // q24.31
219154_at	-0.256713	-0.373842	0.926724	0.256713	TMEM120B	144404		0016020 // membrane // inferred from electronic annotation///0016021 // integral to membrane // inferred from electronic annotation		chr12:122217422-122219968 (+) // 69.67 // q24.31
219255_x_at	-0.245065	-0.149059	0.516072	0.149058	IL17RB	55540	0001558 // regulation of cell growth // non-traceable author statement///0006952 // defense response // traceable author statement///0019221 // cytokine-mediated signaling pathway // non-traceable author statement	0005576 // extracellular region // inferred from electronic annotation///0005737 // cytoplasm // inferred from electronic annotation///0005886 // plasma membrane // inferred from electronic annotation///0005887 // integral to plasma membrane // traceable author statement///0009986 // cell surface // inferred from electronic annotation///0016020 // membrane // non-traceable author statement///0016…	0004896 // cytokine receptor activity // non-traceable author statement	chr3:53880612-53899619 (+) // 98.73 // p21.1
219256_s_at	-0.285452	-0.176098	0.176098	0.182213	SH3TC1	54436			0005515 // protein binding // inferred from electronic annotation	chr4:8216248-8242828 (+) // 99.28 // p16.1
219310_at	-0.614469	-0.427287	0.427287	0.48728	SYNDIG1	79953	0006886 // intracellular protein transport // inferred from sequence or structural similarity///0009607 // response to biotic stimulus // inferred from electronic annotation///0051965 // positive regulation of synapse assembly // inferred from direct assay///0097091 // synaptic vesicle clustering // inferred from sequence or structural similarity	0005768 // endosome // inferred from electronic annotation///0005886 // plasma membrane // inferred from electronic annotation///0005887 // integral to plasma membrane // inferred from sequence or structural similarity///0014069 // postsynaptic density // inferred from sequence or structural similarity///0016020 // membrane // inferred from electronic annotation///0016021 // integral to membrane …	0035254 // glutamate receptor binding // inferred from sequence or structural similarity///0042803 // protein homodimerization activity // inferred from sequence or structural similarity	chr20:24449834-24647167 (+) // 93.52 // p11.21
219312_s_at	0.295279	0.160312	-0.160312	-0.466247	ZBTB10	65986	0000122 // negative regulation of transcription from RNA polymerase II promoter // inferred from electronic annotation///0006351 // transcription, DNA-dependent // inferred from electronic annotation///0006355 // regulation of transcription, DNA-dependent // inferred from electronic annotation	0005622 // intracellular // inferred from electronic annotation///0005634 // nucleus // inferred from electronic annotation	0003676 // nucleic acid binding // inferred from electronic annotation///0003677 // DNA binding // inferred from electronic annotation///0005515 // protein binding // inferred from electronic annotation///0008270 // zinc ion binding // inferred from electronic annotation///0046872 // metal ion binding // inferred from electronic annotation	chr8:81412509-81434007 (+) // 97.13 // q21.13
219322_s_at	-0.40099	-0.225229	0.37589	0.225229	WRAP73	49856		0005737 // cytoplasm // inferred from electronic annotation///0005813 // centrosome // inferred from direct assay	0005515 // protein binding // inferred from electronic annotation	chr1:3547339-3566637 (-) // 95.82 // p36.32
219455_at	0.160798	0.299988	-0.160798	-0.203929	C7orf63	79846			0005488 // binding // inferred from electronic annotation	chr7:89909086-89939596 (+) // 98.27 // q21.13
219471_at	-0.343214	-0.582964	0.435616	0.343213	KIAA0226L	80183	0009966 // regulation of signal transduction // inferred from electronic annotation///0043666 // regulation of phosphoprotein phosphatase activity // inferred from electronic annotation		0004864 // protein phosphatase inhibitor activity // inferred from electronic annotation	chr13:46917101-46961384 (-) // 99.28 // q14.13
219475_at	-0.571486	-0.355986	0.355986	0.743832	OSGIN1	29948	0007275 // multicellular organismal development // inferred from electronic annotation///0030154 // cell differentiation // inferred from electronic annotation///0030308 // negative regulation of cell growth // inferred from direct assay///0040008 // regulation of growth // inferred from electronic annotation		0008083 // growth factor activity // inferred from direct assay	chr16:83994169-83999936 (+) // 96.33 // q23.3
219525_at	-0.502476	-0.190039	0.190039	0.394475	SLC47A1	55244	0006810 // transport // inferred from electronic annotation///0006855 // drug transmembrane transport // inferred from electronic annotation///0015695 // organic cation transport // inferred from electronic annotation///0015893 // drug transport // inferred from electronic annotation///0055085 // transmembrane transport // traceable author statement	0005886 // plasma membrane // traceable author statement///0016020 // membrane // inferred from electronic annotation///0016021 // integral to membrane // inferred from electronic annotation///0031988 // membrane-bounded vesicle // inferred from electronic annotation	0005451 // monovalent cation:hydrogen antiporter activity // inferred from electronic annotation///0015238 // drug transmembrane transporter activity // inferred from electronic annotation///0015297 // antiporter activity // inferred from electronic annotation	chr17:19437166-19482346 (+) // 75.45 // p11.2
219614_s_at	0.190004	0.244542	-0.317136	-0.190004	SLC6A20	54716	0003333 // amino acid transmembrane transport // inferred from direct assay///0006810 // transport // inferred from electronic annotation///0006811 // ion transport // traceable author statement///0006836 // neurotransmitter transport // inferred from electronic annotation///0006865 // amino acid transport // inferred from direct assay///0006865 // amino acid transport // traceable author stateme…	0005886 // plasma membrane // traceable author statement///0005887 // integral to plasma membrane // inferred from electronic annotation///0016020 // membrane // inferred from electronic annotation///0016021 // integral to membrane // inferred from electronic annotation///0016324 // apical plasma membrane // inferred from sequence or structural similarity	0005328 // neurotransmitter:sodium symporter activity // inferred from electronic annotation///0015171 // amino acid transmembrane transporter activity // inferred from direct assay///0015293 // symporter activity // inferred from electronic annotation	chr3:45796951-45837962 (-) // 73.7 // p21.31
219615_s_at	-0.282951	-0.85475	1.28839	0.28295	KCNK5	8645	0006810 // transport // inferred from electronic annotation///0006811 // ion transport // inferred from electronic annotation///0006813 // potassium ion transport // traceable author statement///0007588 // excretion // traceable author statement///0034765 // regulation of ion transmembrane transport // inferred from electronic annotation///0071805 // potassium ion transmembrane transport // infer…	0005887 // integral to plasma membrane // traceable author statement///0016020 // membrane // inferred from electronic annotation///0016021 // integral to membrane // inferred from electronic annotation	0005216 // ion channel activity // inferred from electronic annotation///0005244 // voltage-gated ion channel activity // inferred from electronic annotation///0005267 // potassium channel activity // inferred from electronic annotation	chr6:39156748-39197226 (-) // 98.83 // p21.2
219721_at	0.266994	0.152268	-0.236129	-0.152268	LOC100996299	100996299				chr15:51587352-51589033 (-) // 76.26 // q21.2
219734_at	0.130975	0.342848	-0.344792	-0.130975	SIDT1	54847	0016246 // RNA interference // inferred from electronic annotation///0033227 // dsRNA transport // inferred from electronic annotation	0016020 // membrane // inferred from electronic annotation///0016021 // integral to membrane // inferred from electronic annotation	0051033 // RNA transmembrane transporter activity // inferred from electronic annotation	chr3:113251492-113348270 (+) // 96.72 // q13.2
219735_s_at	0.257894	0.201765	-0.214048	-0.201765	TFCP2L1	29842	0000122 // negative regulation of transcription from RNA polymerase II promoter // inferred from electronic annotation///0000902 // cell morphogenesis // inferred from electronic annotation///0002070 // epithelial cell maturation // inferred from electronic annotation///0006351 // transcription, DNA-dependent // inferred from electronic annotation///0006355 // regulation of transcription, DNA-dep…	0005634 // nucleus // inferred from electronic annotation///0005730 // nucleolus // inferred from direct assay///0005737 // cytoplasm // inferred from electronic annotation///0005739 // mitochondrion // inferred from direct assay///0016020 // membrane // inferred from electronic annotation	0003677 // DNA binding // inferred from electronic annotation///0003700 // sequence-specific DNA binding transcription factor activity // traceable author statement///0003714 // transcription corepressor activity // traceable author statement///0005515 // protein binding // inferred from electronic annotation	chr2:121978533-122042775 (-) // 66.37 // q14.2
219743_at	-0.723979	-1.08521	1.41141	0.723979	HEY2	23493	0000122 // negative regulation of transcription from RNA polymerase II promoter // inferred from direct assay///0000122 // negative regulation of transcription from RNA polymerase II promoter // inferred from mutant phenotype///0001568 // blood vessel development // inferred from electronic annotation///0001570 // vasculogenesis // inferred from electronic annotation///0003150 // muscular septum …	0005634 // nucleus // inferred from sequence or structural similarity///0005654 // nucleoplasm // traceable author statement///0005737 // cytoplasm // inferred from sequence or structural similarity///0016580 // Sin3 complex // inferred from direct assay///0017053 // transcriptional repressor complex // inferred from direct assay	0000983 // RNA polymerase II core promoter sequence-specific DNA binding transcription factor activity // inferred from sequence or structural similarity///0000988 // protein binding transcription factor activity // inferred from direct assay///0001102 // RNA polymerase II activating transcription factor binding // inferred from physical interaction///0003677 // DNA binding // inferred from elect…	chr6:126070872-126082417 (+) // 100.0 // q22.31
219746_at	0.293106	0.25854	-0.25854	-0.279171	DPF3	8110	0006351 // transcription, DNA-dependent // inferred from electronic annotation///0006355 // regulation of transcription, DNA-dependent // inferred from electronic annotation///0007399 // nervous system development // inferred from electronic annotation///0016568 // chromatin modification // inferred from electronic annotation	0005634 // nucleus // non-traceable author statement///0071565 // nBAF complex // inferred from sequence or structural similarity	0008270 // zinc ion binding // non-traceable author statement///0046872 // metal ion binding // inferred from electronic annotation	chr14:73075741-73360809 (-) // 99.76 // q24.2
219825_at	-0.621954	-0.960127	1.62598	0.621954	CYP26B1	56603	0001709 // cell fate determination // inferred from sequence or structural similarity///0006766 // vitamin metabolic process // traceable author statement///0006805 // xenobiotic metabolic process // traceable author statement///0007140 // male meiosis // inferred from sequence or structural similarity///0007283 // spermatogenesis // inferred from sequence or structural similarity///0009954 // pr…	0005783 // endoplasmic reticulum // non-traceable author statement///0005789 // endoplasmic reticulum membrane // traceable author statement///0016020 // membrane // inferred from electronic annotation///0031090 // organelle membrane // inferred from electronic annotation///0043231 // intracellular membrane-bounded organelle // inferred from electronic annotation	0001972 // retinoic acid binding // inferred from direct assay///0004497 // monooxygenase activity // inferred from electronic annotation///0005506 // iron ion binding // inferred from electronic annotation///0008401 // retinoic acid 4-hydroxylase activity // inferred from direct assay///0009055 // electron carrier activity // inferred from electronic annotation///0016491 // oxidoreductase activi…	chr2:72356454-72374963 (-) // 96.22 // p13.2
219985_at	-0.9132	-0.362969	0.386839	0.362969	HS3ST3A1	9955	0005975 // carbohydrate metabolic process // traceable author statement///0006024 // glycosaminoglycan biosynthetic process // traceable author statement///0030203 // glycosaminoglycan metabolic process // traceable author statement///0044281 // small molecule metabolic process // traceable author statement	0000139 // Golgi membrane // traceable author statement///0005794 // Golgi apparatus // inferred from electronic annotation///0016020 // membrane // inferred from electronic annotation///0016021 // integral to membrane // inferred from electronic annotation	0008146 // sulfotransferase activity // traceable author statement///0016740 // transferase activity // inferred from electronic annotation///0033872 // [heparan sulfate]-glucosamine 3-sulfotransferase 3 activity // inferred from electronic annotation	chr17:13399005-13505244 (-) // 92.46 // p12
220038_at	-1.92144	-0.466996	0.491092	0.466997	C8orf44-SGK3///SGK3	23678///100533105	0001558 // regulation of cell growth // traceable author statement///0006468 // protein phosphorylation // traceable author statement///0006950 // response to stress // traceable author statement///0007154 // cell communication // inferred from electronic annotation///0016310 // phosphorylation // inferred from electronic annotation///0030334 // regulation of cell migration // traceable author st…	0005768 // endosome // inferred from electronic annotation///0005769 // early endosome // inferred from electronic annotation///0005829 // cytosol // traceable author statement///0016023 // cytoplasmic membrane-bounded vesicle // inferred from electronic annotation///0031410 // cytoplasmic vesicle // inferred from electronic annotation///0055037 // recycling endosome // inferred from electronic a…	0000166 // nucleotide binding // inferred from electronic annotation///0004672 // protein kinase activity // traceable author statement///0004674 // protein serine/threonine kinase activity // inferred from electronic annotation///0004713 // protein tyrosine kinase activity // inferred from electronic annotation///0005246 // calcium channel regulator activity // traceable author statement///00055…	chr8:67705950-67772690 (+) // 87.58 // q13.1
220097_s_at	-0.381492	-0.183134	0.183134	0.399756	TMEM104	54868		0016020 // membrane // inferred from electronic annotation///0016021 // integral to membrane // inferred from electronic annotation		chr17:72772638-72835889 (+) // 91.69 // q25.1
220266_s_at	-0.739712	-0.487482	0.590282	0.487482	KLF4	9314	0000122 // negative regulation of transcription from RNA polymerase II promoter // inferred from direct assay///0006351 // transcription, DNA-dependent // inferred from electronic annotation///0006355 // regulation of transcription, DNA-dependent // inferred from electronic annotation///0006357 // regulation of transcription from RNA polymerase II promoter // inferred from electronic annotation//…	0000785 // chromatin // inferred from electronic annotation///0000790 // nuclear chromatin // inferred from direct assay///0005622 // intracellular // inferred from electronic annotation///0005634 // nucleus // inferred from direct assay///0005634 // nucleus // inferred from electronic annotation///0005667 // transcription factor complex // inferred from electronic annotation///0005730 // nucleol…	0000987 // core promoter proximal region sequence-specific DNA binding // inferred from direct assay///0001010 // sequence-specific DNA binding transcription factor recruiting transcription factor activity // inferred from sequence or structural similarity///0001077 // RNA polymerase II core promoter proximal region sequence-specific DNA binding transcription factor activity involved in positive …	chr9:110247994-110251929 (-) // 99.59 // q31.2
220325_at	-0.230044	-0.32394	0.230044	0.230044	TAF7L	54457	0006351 // transcription, DNA-dependent // inferred from electronic annotation///0006355 // regulation of transcription, DNA-dependent // inferred from electronic annotation///0006367 // transcription initiation from RNA polymerase II promoter // inferred from electronic annotation///0007275 // multicellular organismal development // inferred from electronic annotation///0007283 // spermatogenesi…	0005634 // nucleus // inferred from electronic annotation///0005669 // transcription factor TFIID complex // inferred from electronic annotation///0005737 // cytoplasm // inferred from electronic annotation		chrX:100523247-100542793 (-) // 92.63 // q22.1
220442_at	-0.152358	-0.318725	0.697586	0.152358	GALNT4///POC1B-GALNT4	8693///100528030	0005975 // carbohydrate metabolic process // non-traceable author statement///0006486 // protein glycosylation // inferred from electronic annotation///0016266 // O-glycan processing // traceable author statement///0043687 // post-translational protein modification // traceable author statement///0044267 // cellular protein metabolic process // traceable author statement	0000139 // Golgi membrane // traceable author statement///0005794 // Golgi apparatus // inferred from direct assay///0016020 // membrane // inferred from electronic annotation///0016021 // integral to membrane // inferred from electronic annotation///0048471 // perinuclear region of cytoplasm // inferred from direct assay	0004653 // polypeptide N-acetylgalactosaminyltransferase activity // inferred from electronic annotation///0005515 // protein binding // inferred from electronic annotation///0016740 // transferase activity // inferred from electronic annotation///0016757 // transferase activity, transferring glycosyl groups // inferred from electronic annotation	chr12:89916577-89918326 (-) // 99.83 // q21.33
220486_x_at	-0.384817	-0.259725	0.417349	0.259725	TMEM164	84187		0016020 // membrane // inferred from electronic annotation///0016021 // integral to membrane // inferred from electronic annotation		chrX:109419106-109420900 (+) // 99.17 // q23
220565_at	-0.520246	-0.153758	0.153758	0.26973	CCR10	2826	0006935 // chemotaxis // inferred from electronic annotation///0006955 // immune response // inferred from electronic annotation///0007165 // signal transduction // inferred from electronic annotation///0007186 // G-protein coupled receptor signaling pathway // traceable author statement///0007204 // elevation of cytosolic calcium ion concentration // inferred from electronic annotation///0070098…	0005886 // plasma membrane // traceable author statement///0005887 // integral to plasma membrane // traceable author statement///0016020 // membrane // inferred from electronic annotation///0016021 // integral to membrane // inferred from electronic annotation	0004871 // signal transducer activity // inferred from electronic annotation///0004930 // G-protein coupled receptor activity // traceable author statement///0004950 // chemokine receptor activity // inferred from electronic annotation///0016493 // C-C chemokine receptor activity // inferred from electronic annotation///0019957 // C-C chemokine binding // inferred from electronic annotation	chr17:40831435-40833845 (-) // 96.06 // q21.2
220610_s_at	-0.431962	-0.29111	0.291109	0.444271	LRRFIP2	9209	0016055 // Wnt receptor signaling pathway // inferred from electronic annotation		0005515 // protein binding // inferred from physical interaction///0030275 // LRR domain binding // inferred from physical interaction///0046983 // protein dimerization activity // inferred from electronic annotation	chr3:37095176-37190531 (-) // 99.0 // p22.2
221012_s_at	-0.18382	-0.191778	0.262381	0.18382	TRIM8	81603	0016567 // protein ubiquitination // inferred from electronic annotation	0005634 // nucleus // inferred from direct assay///0005730 // nucleolus // inferred from direct assay///0005737 // cytoplasm // inferred from direct assay///0016605 // PML body // inferred from direct assay///0043231 // intracellular membrane-bounded organelle // inferred from direct assay	0005515 // protein binding // inferred from electronic annotation///0008270 // zinc ion binding // non-traceable author statement///0016874 // ligase activity // inferred from electronic annotation///0042802 // identical protein binding // inferred from physical interaction///0042803 // protein homodimerization activity // inferred from physical interaction///0046872 // metal ion binding // infer…	chr10:104404365-104418074 (+) // 95.39 // q24.32
221056_x_at	-0.199063	-0.284104	0.241171	0.199063	EPS15L1	58513	0006897 // endocytosis // inferred from electronic annotation///0007173 // epidermal growth factor receptor signaling pathway // traceable author statement///0042059 // negative regulation of epidermal growth factor receptor signaling pathway // traceable author statement	0005634 // nucleus // inferred from electronic annotation///0005886 // plasma membrane // traceable author statement///0005905 // coated pit // inferred from electronic annotation///0016020 // membrane // inferred from electronic annotation	0005509 // calcium ion binding // inferred from electronic annotation///0005515 // protein binding // inferred from electronic annotation///0005515 // protein binding // inferred from physical interaction///0046872 // metal ion binding // inferred from electronic annotation	chr19:16472407-16582762 (-) // 99.96 // p13.11
221102_s_at	0.387862	0.1494	-0.1494	-0.41306	TRPM6	140803	0006468 // protein phosphorylation // inferred from electronic annotation///0006810 // transport // inferred from electronic annotation///0006811 // ion transport // inferred from electronic annotation///0006816 // calcium ion transport // inferred from electronic annotation///0009636 // response to toxic substance // inferred from direct assay///0016310 // phosphorylation // inferred from electr…	0016020 // membrane // inferred from electronic annotation///0016021 // integral to membrane // inferred from electronic annotation///0016324 // apical plasma membrane // inferred from electronic annotation///0031526 // brush border membrane // inferred from electronic annotation	0000166 // nucleotide binding // inferred from electronic annotation///0004674 // protein serine/threonine kinase activity // inferred from electronic annotation///0005216 // ion channel activity // inferred from electronic annotation///0005261 // cation channel activity // inferred from electronic annotation///0005262 // calcium channel activity // inferred from electronic annotation///0005515 /…	chr9:77339070-77391165 (-) // 99.43 // q21.13
221129_at	0.27501	0.155265	-0.155265	-0.317965	FAM215A	23591	0006915 // apoptotic process // inferred from electronic annotation			chr17:41994576-41995331 (+) // 65.23 // q21.31
221210_s_at	0.250142	0.283045	-0.380722	-0.250141	NPL	80896	0005975 // carbohydrate metabolic process // inferred from electronic annotation///0008152 // metabolic process // inferred from electronic annotation///0019262 // N-acetylneuraminate catabolic process // inferred from electronic annotation///0019262 // N-acetylneuraminate catabolic process // traceable author statement	0005737 // cytoplasm // inferred from electronic annotation	0003824 // catalytic activity // inferred from electronic annotation///0008747 // N-acetylneuraminate lyase activity // inferred from sequence or structural similarity///0016829 // lyase activity // inferred from electronic annotation	chr1:182763489-182798588 (+) // 98.26 // q25.3
221299_at	0.129782	0.493009	-0.432992	-0.129782	GPR173	54328	0007165 // signal transduction // traceable author statement///0007186 // G-protein coupled receptor signaling pathway // inferred from electronic annotation	0005886 // plasma membrane // inferred from electronic annotation///0016020 // membrane // inferred from electronic annotation///0016021 // integral to membrane // inferred from electronic annotation	0004871 // signal transducer activity // inferred from electronic annotation///0004930 // G-protein coupled receptor activity // inferred from electronic annotation	chrX:53105803-53106925 (+) // 100.0 // p11.22
221376_at	0.142811	0.446838	-0.142811	-0.360373	FGF17	8822	0007165 // signal transduction // traceable author statement///0007173 // epidermal growth factor receptor signaling pathway // traceable author statement///0007267 // cell-cell signaling // traceable author statement///0007275 // multicellular organismal development // inferred from electronic annotation///0007399 // nervous system development // traceable author statement///0008284 // positive …	0005576 // extracellular region // non-traceable author statement///0005576 // extracellular region // traceable author statement///0005615 // extracellular space // traceable author statement	0005102 // receptor binding // inferred from electronic annotation///0005104 // fibroblast growth factor receptor binding // inferred from electronic annotation///0005105 // type 1 fibroblast growth factor receptor binding // inferred from direct assay///0005111 // type 2 fibroblast growth factor receptor binding // inferred from direct assay///0008083 // growth factor activity // inferred from e…	chr8:21900427-21905760 (+) // 100.0 // p21.3
221621_at	-0.16153	-0.29623	0.188668	0.16153	LINC00338///SCARNA16	654434///677781				chr17:75085302-75091067 (+) // 49.17 // q25.2
221656_s_at	-0.161876	-0.283227	0.217373	0.161876	ARHGEF10L	55160	0032321 // positive regulation of Rho GTPase activity // inferred from direct assay///0032933 // SREBP signaling pathway // inferred from direct assay///0035023 // regulation of Rho protein signal transduction // inferred from electronic annotation///0051496 // positive regulation of stress fiber assembly // inferred from direct assay	0005622 // intracellular // inferred from electronic annotation///0005737 // cytoplasm // inferred from electronic annotation///0005829 // cytosol // inferred from direct assay	0005085 // guanyl-nucleotide exchange factor activity // inferred from electronic annotation///0005089 // Rho guanyl-nucleotide exchange factor activity // inferred from electronic annotation///0005100 // Rho GTPase activator activity // inferred from direct assay///0005515 // protein binding // inferred from electronic annotation	chr1:17990994-18024363 (+) // 90.37 // p36.13
221667_s_at	-0.486369	-1.14687	0.958212	0.486368	HSPB8	26353	0006950 // response to stress // inferred from electronic annotation///0008219 // cell death // inferred from electronic annotation	0005622 // intracellular // inferred from direct assay///0005634 // nucleus // inferred from direct assay///0005737 // cytoplasm // inferred from direct assay	0004672 // protein kinase activity // inferred from direct assay///0005515 // protein binding // inferred from physical interaction///0042802 // identical protein binding // inferred from physical interaction	chr12:119616761-119632505 (+) // 82.64 // q24.23
221815_at	-0.182936	-0.350235	0.621219	0.182936	ABHD2	11057	0009611 // response to wounding // inferred from electronic annotation///0030336 // negative regulation of cell migration // inferred from electronic annotation	0016020 // membrane // inferred from electronic annotation///0016021 // integral to membrane // non-traceable author statement	0004091 // carboxylesterase activity // inferred from electronic annotation///0016787 // hydrolase activity // inferred from electronic annotation	chr15:89741793-89744322 (+) // 75.3 // q26.1
221823_at	-0.253391	-0.207838	0.354236	0.207838	C5orf30	90355	0006810 // transport // inferred from electronic annotation///0015031 // protein transport // inferred from electronic annotation///0030030 // cell projection organization // inferred from electronic annotation///0060271 // cilium morphogenesis // inferred from sequence or structural similarity	0005737 // cytoplasm // inferred from direct assay///0005929 // cilium // inferred from electronic annotation///0035869 // ciliary transition zone // inferred from direct assay///0042995 // cell projection // inferred from electronic annotation	0005515 // protein binding // inferred from physical interaction	chr5:102594460-102614361 (+) // 98.6 // q21.1
221841_s_at	-0.400403	-0.567683	0.562126	0.400402	KLF4	9314	0000122 // negative regulation of transcription from RNA polymerase II promoter // inferred from direct assay///0006351 // transcription, DNA-dependent // inferred from electronic annotation///0006355 // regulation of transcription, DNA-dependent // inferred from electronic annotation///0006357 // regulation of transcription from RNA polymerase II promoter // inferred from electronic annotation//…	0000785 // chromatin // inferred from electronic annotation///0000790 // nuclear chromatin // inferred from direct assay///0005622 // intracellular // inferred from electronic annotation///0005634 // nucleus // inferred from direct assay///0005634 // nucleus // inferred from electronic annotation///0005667 // transcription factor complex // inferred from electronic annotation///0005730 // nucleol…	0000987 // core promoter proximal region sequence-specific DNA binding // inferred from direct assay///0001010 // sequence-specific DNA binding transcription factor recruiting transcription factor activity // inferred from sequence or structural similarity///0001077 // RNA polymerase II core promoter proximal region sequence-specific DNA binding transcription factor activity involved in positive …	chr9:110247134-110250706 (-) // 99.01 // q31.2
222121_at	-0.823391	-0.429263	1.01217	0.429263	ARHGEF26	26084	0035023 // regulation of Rho protein signal transduction // inferred from electronic annotation	0001726 // ruffle // inferred from electronic annotation///0005622 // intracellular // inferred from electronic annotation///0042995 // cell projection // inferred from electronic annotation	0005085 // guanyl-nucleotide exchange factor activity // inferred from electronic annotation///0005089 // Rho guanyl-nucleotide exchange factor activity // inferred from electronic annotation///0005515 // protein binding // inferred from electronic annotation///0005543 // phospholipid binding // inferred from electronic annotation	chr3:153847441-153974656 (+) // 87.86 // q25.2
222134_at	0.348481	0.157887	-0.18726	-0.157887	DDO	8528	0006531 // aspartate metabolic process // inferred from electronic annotation///0006533 // aspartate catabolic process // inferred from direct assay///0007320 // insemination // inferred from electronic annotation///0007625 // grooming behavior // inferred from electronic annotation///0019478 // D-amino acid catabolic process // inferred from direct assay///0042445 // hormone metabolic process //…	0005777 // peroxisome // non-traceable author statement	0000166 // nucleotide binding // inferred from electronic annotation///0003884 // D-amino-acid oxidase activity // inferred from electronic annotation///0005102 // receptor binding // inferred from physical interaction///0005515 // protein binding // inferred from physical interaction///0008445 // D-aspartate oxidase activity // inferred from direct assay///0016491 // oxidoreductase activity // i…	chr6:110712973-110736765 (-) // 90.23 // q21
222312_s_at	0.474805	0.261064	-0.448389	-0.261063	OTTHUMG00000170856///RP11-33E12.2					chr1:85618177-85618498 (-) // 24.54 // p22.3
222360_at	-0.159842	-0.275362	0.159842	0.205653	DPH5	51611	0008152 // metabolic process // inferred from electronic annotation///0017183 // peptidyl-diphthamide biosynthetic process from peptidyl-histidine // inferred from electronic annotation///0017183 // peptidyl-diphthamide biosynthetic process from peptidyl-histidine // non-traceable author statement///0032259 // methylation // inferred from electronic annotation		0004164 // diphthine synthase activity // non-traceable author statement///0008168 // methyltransferase activity // inferred from electronic annotation///0016740 // transferase activity // inferred from electronic annotation	chr1:101455181-101455623 (-) // 85.53 // p21.2
35147_at	-0.200569	-0.172828	0.229629	0.172829	MCF2L	23263	0006915 // apoptotic process // traceable author statement///0007264 // small GTPase mediated signal transduction // traceable author statement///0007266 // Rho protein signal transduction // inferred from electronic annotation///0035023 // regulation of Rho protein signal transduction // inferred from electronic annotation///0035556 // intracellular signal transduction // inferred from electroni…	0005622 // intracellular // inferred from electronic annotation///0005737 // cytoplasm // inferred from electronic annotation///0005829 // cytosol // traceable author statement///0005886 // plasma membrane // inferred from electronic annotation///0016020 // membrane // inferred from electronic annotation///0030027 // lamellipodium // inferred from electronic annotation	0005085 // guanyl-nucleotide exchange factor activity // inferred from electronic annotation///0005089 // Rho guanyl-nucleotide exchange factor activity // inferred from electronic annotation///0005515 // protein binding // inferred from electronic annotation///0005543 // phospholipid binding // inferred from electronic annotation///0005545 // 1-phosphatidylinositol binding // inferred from elect…	chr13:113622813-113752862 (+) // 86.31 // q34
44790_s_at	-0.22109	-0.797145	0.700423	0.22109	KIAA0226L	80183	0009966 // regulation of signal transduction // inferred from electronic annotation///0043666 // regulation of phosphoprotein phosphatase activity // inferred from electronic annotation		0004864 // protein phosphatase inhibitor activity // inferred from electronic annotation	chr13:46917101-46919718 (-) // 93.09 // q14.13
222599_s_at	-0.209275	-0.228407	0.209275	0.230956	NAV2	89797	0003025 // regulation of systemic arterial blood pressure by baroreceptor feedback // inferred from electronic annotation///0007605 // sensory perception of sound // inferred from electronic annotation///0007608 // sensory perception of smell // inferred from electronic annotation///0007626 // locomotory behavior // inferred from electronic annotation///0021554 // optic nerve development // infer…	0005614 // interstitial matrix // inferred from electronic annotation///0005634 // nucleus // inferred from electronic annotation///0031012 // extracellular matrix // inferred from electronic annotation	0000166 // nucleotide binding // inferred from electronic annotation///0004386 // helicase activity // inferred from electronic annotation///0005515 // protein binding // inferred from electronic annotation///0005524 // ATP binding // inferred from electronic annotation///0008201 // heparin binding // inferred from electronic annotation///0016787 // hydrolase activity // inferred from electronic …	chr11:20077248-20143145 (+) // 96.77 // p15.1
222666_s_at	-0.381124	-0.409201	0.397811	0.381125	RCL1	10171	0006396 // RNA processing // inferred from electronic annotation///0042254 // ribosome biogenesis // inferred from electronic annotation	0005634 // nucleus // inferred from electronic annotation///0005730 // nucleolus // non-traceable author statement	0003824 // catalytic activity // inferred from electronic annotation///0003963 // RNA-3'-phosphate cyclase activity // non-traceable author statement	chr9:4792940-4860405 (+) // 97.91 // p24.1
222670_s_at	-0.204044	-0.770198	0.60138	0.204044	MAFB	9935	0006351 // transcription, DNA-dependent // inferred from electronic annotation///0006355 // regulation of transcription, DNA-dependent // inferred from electronic annotation///0006357 // regulation of transcription from RNA polymerase II promoter // inferred from electronic annotation///0007379 // segment specification // inferred from electronic annotation///0007423 // sensory organ development …	0005634 // nucleus // traceable author statement///0005667 // transcription factor complex // inferred from electronic annotation	0003677 // DNA binding // inferred from electronic annotation///0003700 // sequence-specific DNA binding transcription factor activity // inferred from electronic annotation///0005515 // protein binding // inferred from physical interaction///0008134 // transcription factor binding // inferred from direct assay///0043565 // sequence-specific DNA binding // inferred from electronic annotation	chr20:39314518-39317563 (-) // 90.76 // q12
222716_s_at	-0.215491	-0.250348	0.493456	0.215491	SNX24	28966	0006810 // transport // inferred from electronic annotation///0007154 // cell communication // inferred from electronic annotation///0015031 // protein transport // inferred from electronic annotation	0016020 // membrane // inferred from electronic annotation///0030659 // cytoplasmic vesicle membrane // inferred from electronic annotation///0031410 // cytoplasmic vesicle // inferred from electronic annotation	0005515 // protein binding // inferred from electronic annotation///0008289 // lipid binding // inferred from electronic annotation///0035091 // phosphatidylinositol binding // inferred from electronic annotation	chr5:122181187-122344900 (+) // 77.5 // q23.2
222760_at	-0.840807	-0.469477	0.469477	0.580011	ZNF703	80139	0006351 // transcription, DNA-dependent // inferred from electronic annotation///0006355 // regulation of transcription, DNA-dependent // inferred from direct assay///0008284 // positive regulation of cell proliferation // inferred from direct assay///0010718 // positive regulation of epithelial to mesenchymal transition // inferred from sequence or structural similarity///0017015 // regulation o…	0005622 // intracellular // inferred from electronic annotation///0005634 // nucleus // inferred from direct assay///0005737 // cytoplasm // inferred from sequence or structural similarity	0003676 // nucleic acid binding // inferred from electronic annotation///0005515 // protein binding // inferred from physical interaction///0008270 // zinc ion binding // inferred from electronic annotation///0046872 // metal ion binding // inferred from electronic annotation///0070491 // repressing transcription factor binding // inferred from electronic annotation	chr8:37553300-37557539 (+) // 91.88 // p11.23
222802_at	0.529914	0.292095	-0.292095	-0.351449	EDN1	1906	0000122 // negative regulation of transcription from RNA polymerase II promoter // inferred from direct assay///0001501 // skeletal system development // inferred from electronic annotation///0001516 // prostaglandin biosynthetic process // inferred from direct assay///0001569 // patterning of blood vessels // inferred from electronic annotation///0001666 // response to hypoxia // inferred from e…	0005576 // extracellular region // traceable author statement///0005615 // extracellular space // inferred from direct assay///0005737 // cytoplasm // inferred from direct assay	0005102 // receptor binding // inferred from electronic annotation///0005125 // cytokine activity // inferred from direct assay///0005179 // hormone activity // inferred from direct assay///0005515 // protein binding // inferred from electronic annotation///0005515 // protein binding // inferred from physical interaction///0031707 // endothelin A receptor binding // inferred from direct assay///0…	chr6:12290528-12297426 (+) // 98.68 // p24.1
222921_s_at	-1.3853	-0.637942	0.637942	0.768133	HEY2	23493	0000122 // negative regulation of transcription from RNA polymerase II promoter // inferred from direct assay///0000122 // negative regulation of transcription from RNA polymerase II promoter // inferred from mutant phenotype///0001568 // blood vessel development // inferred from electronic annotation///0001570 // vasculogenesis // inferred from electronic annotation///0003150 // muscular septum …	0005634 // nucleus // inferred from sequence or structural similarity///0005654 // nucleoplasm // traceable author statement///0005737 // cytoplasm // inferred from sequence or structural similarity///0016580 // Sin3 complex // inferred from direct assay///0017053 // transcriptional repressor complex // inferred from direct assay	0000983 // RNA polymerase II core promoter sequence-specific DNA binding transcription factor activity // inferred from sequence or structural similarity///0000988 // protein binding transcription factor activity // inferred from direct assay///0001102 // RNA polymerase II activating transcription factor binding // inferred from physical interaction///0003677 // DNA binding // inferred from elect…	chr6:126070818-126081081 (+) // 99.52 // q22.31
223168_at	-0.181411	-0.32167	0.181411	0.439829	RHOU	58480	0000082 // G1/S transition of mitotic cell cycle // inferred from electronic annotation///0006184 // GTP catabolic process // inferred from electronic annotation///0006886 // intracellular protein transport // inferred from electronic annotation///0006913 // nucleocytoplasmic transport // inferred from electronic annotation///0007010 // cytoskeleton organization // inferred from mutant phenotype/…	0000139 // Golgi membrane // inferred from electronic annotation///0002102 // podosome // inferred from electronic annotation///0005622 // intracellular // inferred from electronic annotation///0005794 // Golgi apparatus // inferred from electronic annotation///0005829 // cytosol // traceable author statement///0005886 // plasma membrane // traceable author statement///0005925 // focal adhesion /…	0000166 // nucleotide binding // inferred from electronic annotation///0003924 // GTPase activity // inferred from electronic annotation///0005515 // protein binding // inferred from physical interaction///0005525 // GTP binding // inferred from electronic annotation///0046872 // metal ion binding // inferred from electronic annotation	chr1:228871251-228882416 (+) // 93.31 // q42.13
223201_s_at	-0.516974	-0.234295	0.308658	0.234295	TMEM164	84187		0016020 // membrane // inferred from electronic annotation///0016021 // integral to membrane // inferred from electronic annotation		chrX:109418218-109421014 (+) // 98.55 // q23
223202_s_at	-0.626724	-0.285725	0.436778	0.285725	TMEM164	84187		0016020 // membrane // inferred from electronic annotation///0016021 // integral to membrane // inferred from electronic annotation		chrX:109418974-109420425 (+) // 98.17 // q23
223222_at	-0.218544	-0.245759	0.493188	0.218544	SLC25A19	60386	0006810 // transport // inferred from electronic annotation///0030302 // deoxynucleotide transport // non-traceable author statement///0055085 // transmembrane transport // inferred from electronic annotation	0005739 // mitochondrion // inferred from electronic annotation///0005743 // mitochondrial inner membrane // non-traceable author statement///0016020 // membrane // inferred from electronic annotation///0016021 // integral to membrane // inferred from electronic annotation	0030233 // deoxynucleotide transmembrane transporter activity // traceable author statement	chr17:73269073-73282883 (-) // 91.57 // q25.1
223290_at	-0.341239	-0.155217	0.57885	0.155217	PDXP///SH3BP1	23616///57026	0006470 // protein dephosphorylation // inferred from direct assay///0007088 // regulation of mitosis // inferred from mutant phenotype///0007165 // signal transduction // inferred from electronic annotation///0008152 // metabolic process // inferred from electronic annotation///0030836 // positive regulation of actin filament depolymerization // inferred from mutant phenotype///0031247 // actin …	0005622 // intracellular // inferred from electronic annotation///0005737 // cytoplasm // inferred from electronic annotation///0005829 // cytosol // inferred from direct assay///0005856 // cytoskeleton // inferred from electronic annotation///0005886 // plasma membrane // inferred from direct assay///0015629 // actin cytoskeleton // inferred from direct assay///0016020 // membrane // inferred fr…	0004647 // phosphoserine phosphatase activity // inferred from electronic annotation///0004721 // phosphoprotein phosphatase activity // inferred from direct assay///0005096 // GTPase activator activity // inferred from electronic annotation///0005515 // protein binding // inferred from physical interaction///0016787 // hydrolase activity // inferred from electronic annotation///0016791 // phosph…	chr22:38054737-38062939 (+) // 91.62 // q13.1
223304_at	-0.372498	-0.127071	0.562057	0.127071	SLC37A3	84255	0006810 // transport // inferred from electronic annotation///0008643 // carbohydrate transport // inferred from electronic annotation///0055085 // transmembrane transport // inferred from electronic annotation	0016020 // membrane // inferred from electronic annotation///0016021 // integral to membrane // inferred from electronic annotation	0005215 // transporter activity // inferred from electronic annotation///0022857 // transmembrane transporter activity // inferred from electronic annotation	chr7:140033553-140098257 (-) // 91.96 // q34
223579_s_at	0.284153	0.184426	-0.184426	-0.560929	APOB	338	0001523 // retinoid metabolic process // traceable author statement///0001701 // in utero embryonic development // inferred from electronic annotation///0006629 // lipid metabolic process // traceable author statement///0006642 // triglyceride mobilization // inferred from electronic annotation///0006810 // transport // inferred from electronic annotation///0006869 // lipid transport // inferred …	0005576 // extracellular region // traceable author statement///0005615 // extracellular space // inferred from sequence or structural similarity///0005737 // cytoplasm // inferred from direct assay///0005769 // early endosome // traceable author statement///0005783 // endoplasmic reticulum // inferred from electronic annotation///0005788 // endoplasmic reticulum lumen // traceable author stateme…	0005319 // lipid transporter activity // inferred from electronic annotation///0005488 // binding // inferred from electronic annotation///0005515 // protein binding // inferred from physical interaction///0005543 // phospholipid binding // inferred from direct assay///0008201 // heparin binding // inferred from direct assay///0008289 // lipid binding // inferred from electronic annotation///0017…	chr11:65269438-65270612 (-) // 68.16 // q13.1
223654_s_at	-0.154959	-0.259907	0.234099	0.154959	CELF4	56853	0000380 // alternative mRNA splicing, via spliceosome // inferred from direct assay///0000381 // regulation of alternative mRNA splicing, via spliceosome // inferred from direct assay///0006376 // mRNA splice site selection // inferred from electronic annotation///0006397 // mRNA processing // inferred from electronic annotation///0007281 // germ cell development // non-traceable author statement…	0005634 // nucleus // inferred from direct assay///0005730 // nucleolus // inferred from direct assay///0005737 // cytoplasm // inferred from electronic annotation	0000166 // nucleotide binding // inferred from electronic annotation///0000900 // translation repressor activity, nucleic acid binding // non-traceable author statement///0003676 // nucleic acid binding // inferred from electronic annotation///0003723 // RNA binding // inferred from electronic annotation///0003729 // mRNA binding // inferred from electronic annotation///0042835 // BRE binding // …	chr18:34824556-35145757 (-) // 97.68 // q12.2
223658_at	-0.582645	-0.731916	1.69866	0.582645	KCNK6	9424	0006810 // transport // inferred from electronic annotation///0006811 // ion transport // inferred from electronic annotation///0006813 // potassium ion transport // traceable author statement///0007268 // synaptic transmission // traceable author statement///0034765 // regulation of ion transmembrane transport // inferred from electronic annotation///0071805 // potassium ion transmembrane transp…	0005886 // plasma membrane // traceable author statement///0008076 // voltage-gated potassium channel complex // traceable author statement///0016020 // membrane // inferred from electronic annotation///0016021 // integral to membrane // inferred from electronic annotation	0005242 // inward rectifier potassium channel activity // traceable author statement///0005244 // voltage-gated ion channel activity // inferred from electronic annotation///0005267 // potassium channel activity // inferred from electronic annotation	chr19:38810503-38819553 (+) // 55.38 // q13.2
223719_s_at	0.249458	0.198831	-0.284916	-0.198831	RTBDN	83546		0005576 // extracellular region // inferred from electronic annotation		chr19:12936296-12946230 (-) // 97.93 // p13.2
223939_at	0.232735	0.169832	-0.270066	-0.169833	SUCNR1	56670	0007165 // signal transduction // inferred from electronic annotation///0007186 // G-protein coupled receptor signaling pathway // inferred from electronic annotation///0035589 // G-protein coupled purinergic nucleotide receptor signaling pathway // inferred from electronic annotation	0005886 // plasma membrane // inferred from electronic annotation///0016020 // membrane // inferred from electronic annotation///0016021 // integral to membrane // non-traceable author statement	0004871 // signal transducer activity // inferred from electronic annotation///0004930 // G-protein coupled receptor activity // inferred from electronic annotation///0045028 // G-protein coupled purinergic nucleotide receptor activity // inferred from electronic annotation	chr3:151597638-151599651 (+) // 98.7 // q25.1
223961_s_at	-0.412493	-0.556196	0.412493	0.54756	CISH	1154	0001558 // regulation of cell growth // non-traceable author statement///0007205 // protein kinase C-activating G-protein coupled receptor signaling pathway // inferred from electronic annotation///0009968 // negative regulation of signal transduction // inferred from electronic annotation///0016567 // protein ubiquitination // inferred from electronic annotation///0019221 // cytokine-mediated si…	0005622 // intracellular // inferred from electronic annotation///0005829 // cytosol // traceable author statement///0005886 // plasma membrane // inferred from electronic annotation	0005515 // protein binding // inferred from electronic annotation///0005515 // protein binding // inferred from physical interaction	chr3:50644183-50649192 (-) // 99.94 // p21.2
224011_at	-0.157514	-0.170321	0.157514	0.359817						chr19:47291071-47292296 (+) // 98.79 // q13.32
224015_s_at	-0.175944	-0.277882	0.377505	0.175944	MRPS25	64432	0006412 // translation // non-traceable author statement	0005737 // cytoplasm // inferred from direct assay///0005739 // mitochondrion // inferred from direct assay///0005763 // mitochondrial small ribosomal subunit // non-traceable author statement///0005840 // ribosome // inferred from electronic annotation///0030529 // ribonucleoprotein complex // inferred from electronic annotation	0003735 // structural constituent of ribosome // non-traceable author statement	chr3:15092346-15106795 (-) // 74.86 // p25.1
224131_at	0.329951	0.20925	-0.434418	-0.209251	HCAR1	27198	0007165 // signal transduction // inferred from electronic annotation///0007186 // G-protein coupled receptor signaling pathway // inferred from electronic annotation///0032355 // response to estradiol stimulus // inferred from direct assay	0005886 // plasma membrane // inferred from electronic annotation///0016020 // membrane // inferred from electronic annotation///0016021 // integral to membrane // inferred from electronic annotation	0004871 // signal transducer activity // inferred from electronic annotation///0004930 // G-protein coupled receptor activity // inferred from electronic annotation	chr12:123213655-123215027 (-) // 100.0 // q24.31
224156_x_at	-0.185374	-0.173855	0.313747	0.173855	IL17RB	55540	0001558 // regulation of cell growth // non-traceable author statement///0006952 // defense response // traceable author statement///0019221 // cytokine-mediated signaling pathway // non-traceable author statement	0005576 // extracellular region // inferred from electronic annotation///0005737 // cytoplasm // inferred from electronic annotation///0005886 // plasma membrane // inferred from electronic annotation///0005887 // integral to plasma membrane // traceable author statement///0009986 // cell surface // inferred from electronic annotation///0016020 // membrane // non-traceable author statement///0016…	0004896 // cytokine receptor activity // non-traceable author statement	chr3:53880610-53899615 (+) // 98.21 // p21.1
224352_s_at	0.192061	0.163116	-0.163116	-0.298407	CFL2	1073	0030042 // actin filament depolymerization // inferred from electronic annotation	0005622 // intracellular // inferred from electronic annotation///0005634 // nucleus // inferred from electronic annotation///0005737 // cytoplasm // inferred from electronic annotation///0005856 // cytoskeleton // inferred from electronic annotation///0015629 // actin cytoskeleton // inferred from electronic annotation///0016363 // nuclear matrix // inferred from electronic annotation	0003779 // actin binding // inferred from electronic annotation///0005515 // protein binding // inferred from physical interaction	chr14:35179653-35183034 (-) // 99.19 // q13.1
224449_at	0.159956	0.237507	-0.34095	-0.159956	DDI2///RSC1A1	6248///84301	0006351 // transcription, DNA-dependent // inferred from electronic annotation///0006355 // regulation of transcription, DNA-dependent // inferred from electronic annotation///0006508 // proteolysis // inferred from electronic annotation///0006810 // transport // traceable author statement///0050892 // intestinal absorption // inferred from electronic annotation///0051051 // negative regulation o…	0005634 // nucleus // inferred from direct assay///0005730 // nucleolus // inferred from direct assay///0005794 // Golgi apparatus // inferred from direct assay///0005886 // plasma membrane // inferred from direct assay///0005903 // brush border // inferred from electronic annotation///0030054 // cell junction // inferred from direct assay///0043231 // intracellular membrane-bounded organelle // …	0004190 // aspartic-type endopeptidase activity // inferred from electronic annotation///0008200 // ion channel inhibitor activity // traceable author statement	chr1:15944037-15960794 (+) // 87.53 // p36.21
224467_s_at	-0.405778	-0.258017	0.353069	0.258017	PDCD2L	84306	0007049 // cell cycle // inferred from electronic annotation	0005737 // cytoplasm // inferred from electronic annotation		chr19:34895302-34917070 (+) // 96.59 // q13.11
224500_s_at	-0.363299	-0.131825	0.131825	0.442579	MON1A	84315	0006810 // transport // inferred from electronic annotation///0006879 // cellular iron ion homeostasis // inferred from electronic annotation///0009306 // protein secretion // inferred from electronic annotation///0015031 // protein transport // inferred from electronic annotation			chr3:49946307-49967263 (-) // 98.93 // p21.31
224516_s_at	-0.298459	-0.366575	0.536503	0.298459	CXXC5	51523	0007165 // signal transduction // inferred from mutant phenotype///0043123 // positive regulation of I-kappaB kinase/NF-kappaB cascade // inferred from mutant phenotype	0005634 // nucleus // inferred from electronic annotation///0005737 // cytoplasm // inferred from electronic annotation	0003677 // DNA binding // inferred from electronic annotation///0004871 // signal transducer activity // inferred from mutant phenotype///0008270 // zinc ion binding // inferred from electronic annotation///0046872 // metal ion binding // inferred from electronic annotation	chr5:139027945-139063465 (+) // 94.22 // q31.2
224550_s_at	0.202391	0.164048	-0.164049	-0.252543	MRVI1	10335	0007596 // blood coagulation // traceable author statement	0005737 // cytoplasm // inferred from electronic annotation///0005789 // endoplasmic reticulum membrane // traceable author statement///0016020 // membrane // inferred from electronic annotation///0016021 // integral to membrane // inferred from electronic annotation///0016529 // sarcoplasmic reticulum // inferred from electronic annotation///0031095 // platelet dense tubular network membrane // …	0005515 // protein binding // inferred from physical interaction	chr11:10597870-10715161 (-) // 99.69 // p15.4
224823_at	-0.274222	-0.668713	0.491789	0.274222	MYLK	4638	0006468 // protein phosphorylation // traceable author statement///0006936 // muscle contraction // traceable author statement///0006939 // smooth muscle contraction // inferred from sequence or structural similarity///0014820 // tonic smooth muscle contraction // inferred from sequence or structural similarity///0016310 // phosphorylation // inferred from electronic annotation///0030335 // posit…	0001725 // stress fiber // inferred from direct assay///0005737 // cytoplasm // inferred from direct assay///0005829 // cytosol // traceable author statement///0005856 // cytoskeleton // inferred from electronic annotation///0005886 // plasma membrane // inferred from direct assay///0030027 // lamellipodium // inferred from direct assay///0032154 // cleavage furrow // inferred from direct assay//…	0000166 // nucleotide binding // inferred from electronic annotation///0003779 // actin binding // inferred from electronic annotation///0004672 // protein kinase activity // inferred from electronic annotation///0004674 // protein serine/threonine kinase activity // inferred from electronic annotation///0004687 // myosin light chain kinase activity // inferred from direct assay///0004713 // prot…	chr3:123331083-123332990 (-) // 95.45 // q21.1
224909_s_at	-0.236935	-0.173176	0.458889	0.173176	PREX1	57580	0006801 // superoxide metabolic process // traceable author statement///0006915 // apoptotic process // traceable author statement///0007264 // small GTPase mediated signal transduction // traceable author statement///0030041 // actin filament polymerization // traceable author statement///0030833 // regulation of actin filament polymerization // inferred from electronic annotation///0032321 // p…	0005622 // intracellular // inferred from electronic annotation///0005737 // cytoplasm // inferred from direct assay///0005829 // cytosol // inferred from direct assay///0005886 // plasma membrane // traceable author statement///0016020 // membrane // inferred from electronic annotation///0030426 // growth cone // inferred from electronic annotation///0043198 // dendritic shaft // inferred from e…	0005085 // guanyl-nucleotide exchange factor activity // inferred from electronic annotation///0005089 // Rho guanyl-nucleotide exchange factor activity // traceable author statement///0005100 // Rho GTPase activator activity // traceable author statement///0005515 // protein binding // inferred from physical interaction///0005543 // phospholipid binding // inferred from direct assay///0019899 //…	chr20:47240786-47444285 (-) // 98.53 // q13.13
224925_at	-0.269552	-0.261769	0.342402	0.261769	PREX1	57580	0006801 // superoxide metabolic process // traceable author statement///0006915 // apoptotic process // traceable author statement///0007264 // small GTPase mediated signal transduction // traceable author statement///0030041 // actin filament polymerization // traceable author statement///0030833 // regulation of actin filament polymerization // inferred from electronic annotation///0032321 // p…	0005622 // intracellular // inferred from electronic annotation///0005737 // cytoplasm // inferred from direct assay///0005829 // cytosol // inferred from direct assay///0005886 // plasma membrane // traceable author statement///0016020 // membrane // inferred from electronic annotation///0030426 // growth cone // inferred from electronic annotation///0043198 // dendritic shaft // inferred from e…	0005085 // guanyl-nucleotide exchange factor activity // inferred from electronic annotation///0005089 // Rho guanyl-nucleotide exchange factor activity // traceable author statement///0005100 // Rho GTPase activator activity // traceable author statement///0005515 // protein binding // inferred from physical interaction///0005543 // phospholipid binding // inferred from direct assay///0019899 //…	chr20:47240786-47444285 (-) // 98.53 // q13.13
224959_at	-0.324958	-0.383604	0.67556	0.324958	SLC26A2	1836	0001503 // ossification // inferred from electronic annotation///0005975 // carbohydrate metabolic process // traceable author statement///0006805 // xenobiotic metabolic process // traceable author statement///0006810 // transport // inferred from electronic annotation///0006811 // ion transport // traceable author statement///0008272 // sulfate transport // inferred from electronic annotation//…	0005886 // plasma membrane // traceable author statement///0005887 // integral to plasma membrane // traceable author statement///0016020 // membrane // traceable author statement///0016021 // integral to membrane // inferred from electronic annotation	0008271 // secondary active sulfate transmembrane transporter activity // inferred from electronic annotation///0015116 // sulfate transmembrane transporter activity // traceable author statement	chr5:149362621-149366963 (+) // 81.85 // q32
225106_s_at	-0.183724	-0.221747	0.828525	0.183723	OGFOD1	55239	0055114 // oxidation-reduction process // inferred from electronic annotation	0005634 // nucleus // inferred from electronic annotation///0005737 // cytoplasm // inferred from electronic annotation	0005506 // iron ion binding // inferred from electronic annotation///0016491 // oxidoreductase activity // inferred from electronic annotation///0016702 // oxidoreductase activity, acting on single donors with incorporation of molecular oxygen, incorporation of two atoms of oxygen // inferred from electronic annotation///0016705 // oxidoreductase activity, acting on paired donors, with incorporat…	chr16:56485433-56513034 (+) // 78.12 // q12.2
225130_at	-0.159097	-0.407008	0.270306	0.159097	ZRANB1	54764	0006508 // proteolysis // inferred from electronic annotation///0007010 // cytoskeleton organization // inferred from mutant phenotype///0016055 // Wnt receptor signaling pathway // inferred from electronic annotation///0016477 // cell migration // inferred from mutant phenotype///0022604 // regulation of cell morphogenesis // inferred from mutant phenotype///0030177 // positive regulation of Wnt…	0005622 // intracellular // inferred from electronic annotation///0005634 // nucleus // inferred from direct assay///0005737 // cytoplasm // inferred from direct assay	0004221 // ubiquitin thiolesterase activity // inferred from mutant phenotype///0004843 // ubiquitin-specific protease activity // inferred from direct assay///0005515 // protein binding // inferred from physical interaction///0008233 // peptidase activity // inferred from electronic annotation///0008234 // cysteine-type peptidase activity // inferred from electronic annotation///0008270 // zinc …	chr10:126630691-126676183 (+) // 96.9 // q26.13
225177_at	-0.359659	-0.199922	0.233928	0.199922	RAB11FIP1	80223	0006810 // transport // inferred from electronic annotation///0015031 // protein transport // inferred from electronic annotation	0005737 // cytoplasm // inferred from direct assay///0005768 // endosome // inferred from electronic annotation///0016020 // membrane // inferred from electronic annotation///0030670 // phagocytic vesicle membrane // inferred from electronic annotation///0031410 // cytoplasmic vesicle // inferred from electronic annotation///0043231 // intracellular membrane-bounded organelle // inferred from dir…	0005515 // protein binding // inferred from electronic annotation	chr8:37716469-37718171 (-) // 81.55 // p11.23
225188_at	0.192021	0.483443	-0.418581	-0.192021	RAPH1	65059	0007160 // cell-matrix adhesion // inferred from electronic annotation///0007165 // signal transduction // inferred from electronic annotation///0048675 // axon extension // inferred from electronic annotation	0005737 // cytoplasm // inferred from electronic annotation///0005856 // cytoskeleton // inferred from electronic annotation///0005886 // plasma membrane // inferred from electronic annotation///0016020 // membrane // inferred from electronic annotation///0030027 // lamellipodium // inferred from electronic annotation///0030175 // filopodium // inferred from electronic annotation///0031252 // cel…	0005515 // protein binding // inferred from electronic annotation///0005543 // phospholipid binding // inferred from electronic annotation	chr2:204298540-204400059 (-) // 93.81 // q33.2
225262_at	-0.487052	-0.332913	0.332913	0.473302	FOSL2	2355	0006351 // transcription, DNA-dependent // inferred from electronic annotation///0006355 // regulation of transcription, DNA-dependent // inferred from electronic annotation///0006357 // regulation of transcription from RNA polymerase II promoter // traceable author statement///0008219 // cell death // traceable author statement///0048146 // positive regulation of fibroblast proliferation // infe…	0005634 // nucleus // inferred from direct assay///0005730 // nucleolus // inferred from direct assay	0000977 // RNA polymerase II regulatory region sequence-specific DNA binding // inferred from electronic annotation///0003677 // DNA binding // inferred from electronic annotation///0003700 // sequence-specific DNA binding transcription factor activity // inferred from electronic annotation///0043565 // sequence-specific DNA binding // inferred from electronic annotation	chr2:28637668-28639558 (+) // 81.76 // p23.2
225263_at	-0.323854	-0.17091	0.17091	0.219057	HS6ST1	9394	0001525 // angiogenesis // inferred from electronic annotation///0005975 // carbohydrate metabolic process // traceable author statement///0006024 // glycosaminoglycan biosynthetic process // traceable author statement///0015012 // heparan sulfate proteoglycan biosynthetic process // inferred from electronic annotation///0015015 // heparan sulfate proteoglycan biosynthetic process, enzymatic modi…	0000139 // Golgi membrane // traceable author statement///0005887 // integral to plasma membrane // traceable author statement///0016020 // membrane // inferred from electronic annotation///0016021 // integral to membrane // inferred from electronic annotation	0008146 // sulfotransferase activity // inferred from electronic annotation///0016740 // transferase activity // inferred from electronic annotation	chr1:21754964-21758729 (+) // 97.48 // p36.12///chr2:129023053-129075967 (-) // 98.11 // q14.3
225343_at	-0.313684	-0.469085	0.52658	0.313684	TMED8	283578	0006810 // transport // inferred from electronic annotation	0016021 // integral to membrane // inferred from electronic annotation		chr14:77801363-77803747 (-) // 95.03 // q24.3
225464_at	0.306014	0.166858	-0.262039	-0.166858	FRMD6	122786	0003383 // apical constriction // inferred from electronic annotation///0032970 // regulation of actin filament-based process // inferred from electronic annotation///0034613 // cellular protein localization // inferred from electronic annotation	0005737 // cytoplasm // inferred from electronic annotation///0005739 // mitochondrion // inferred from direct assay///0005856 // cytoskeleton // inferred from electronic annotation///0005886 // plasma membrane // inferred from electronic annotation///0016020 // membrane // inferred from electronic annotation///0043296 // apical junction complex // inferred from electronic annotation		chr14:52186970-52197445 (+) // 93.45 // q22.1
225491_at	-0.966661	-0.221134	0.221134	0.750492	SLC1A2	6506	0006810 // transport // inferred from electronic annotation///0006811 // ion transport // traceable author statement///0006835 // dicarboxylic acid transport // inferred from electronic annotation///0007268 // synaptic transmission // traceable author statement///0007399 // nervous system development // inferred from electronic annotation///0007632 // visual behavior // inferred from electronic a…	0005886 // plasma membrane // traceable author statement///0016020 // membrane // traceable author statement///0016021 // integral to membrane // inferred from electronic annotation///0030424 // axon // inferred from electronic annotation///0030673 // axolemma // inferred from electronic annotation///0042734 // presynaptic membrane // inferred from electronic annotation///0043005 // neuron projec…	0005313 // L-glutamate transmembrane transporter activity // traceable author statement///0005314 // high-affinity glutamate transmembrane transporter activity // inferred from electronic annotation///0005515 // protein binding // inferred from physical interaction///0015293 // symporter activity // inferred from electronic annotation///0015501 // glutamate:sodium symporter activity // inferred f…	chr11:35272751-35275675 (-) // 92.91 // p13
225567_at	-0.454141	-0.303266	1.14898	0.303266	LOC100505573	100505573				chr15:40616408-40618914 (+) // 97.13 // q15.1
225722_at	-0.43645	-0.266386	0.266386	0.349271	MIR3658///UCK2	7371///100500832	0006206 // pyrimidine nucleobase metabolic process // traceable author statement///0007631 // feeding behavior // inferred from electronic annotation///0008152 // metabolic process // inferred from electronic annotation///0016310 // phosphorylation // inferred from electronic annotation///0043097 // pyrimidine nucleoside salvage // traceable author statement///0044206 // UMP salvage // inferred f…	0005829 // cytosol // traceable author statement///0043231 // intracellular membrane-bounded organelle // inferred from electronic annotation	0000166 // nucleotide binding // inferred from electronic annotation///0004849 // uridine kinase activity // inferred from electronic annotation///0005524 // ATP binding // inferred from electronic annotation///0016301 // kinase activity // inferred from electronic annotation///0016740 // transferase activity // inferred from electronic annotation///0016773 // phosphotransferase activity, alcohol…	chr1:165878024-165880854 (+) // 89.37 // q24.1
225731_at	0.283444	0.224566	-0.287492	-0.224566	ANKRD50	57182			0005515 // protein binding // inferred from electronic annotation	chr4:125585205-125593585 (-) // 93.91 // q28.1
225735_at	0.351652	0.208508	-0.214963	-0.208508	ANKRD50	57182			0005515 // protein binding // inferred from electronic annotation	chr4:125585205-125593585 (-) // 93.91 // q28.1
225796_at	-0.216534	-0.388012	0.872238	0.216534	PXK	54899	0006468 // protein phosphorylation // non-traceable author statement///0006954 // inflammatory response // inferred from mutant phenotype///0007154 // cell communication // inferred from electronic annotation///0016310 // phosphorylation // inferred from electronic annotation///0032780 // negative regulation of ATPase activity // inferred from electronic annotation///0032780 // negative regulatio…	0005634 // nucleus // inferred from direct assay///0005737 // cytoplasm // inferred from direct assay///0005737 // cytoplasm // inferred from sequence or structural similarity///0005813 // centrosome // inferred from direct assay///0005886 // plasma membrane // inferred from direct assay///0005886 // plasma membrane // inferred from sequence or structural similarity///0016020 // membrane // infer…	0000166 // nucleotide binding // non-traceable author statement///0003779 // actin binding // inferred from electronic annotation///0004672 // protein kinase activity // non-traceable author statement///0005515 // protein binding // inferred from electronic annotation///0005524 // ATP binding // non-traceable author statement///0008022 // protein C-terminus binding // inferred from electronic ann…	chr3:58408107-58411853 (+) // 99.2 // p14.3
225815_at	0.265157	0.144259	-0.265619	-0.144259	CPLX2	10814	0006810 // transport // inferred from electronic annotation///0006836 // neurotransmitter transport // inferred from electronic annotation///0006887 // exocytosis // inferred from electronic annotation///0006904 // vesicle docking involved in exocytosis // traceable author statement///0007399 // nervous system development // inferred from electronic annotation///0016079 // synaptic vesicle exocyt…	0005737 // cytoplasm // inferred from electronic annotation///0005829 // cytosol // inferred from electronic annotation///0030425 // dendrite // inferred from electronic annotation///0031201 // SNARE complex // inferred from electronic annotation///0043025 // neuronal cell body // inferred from electronic annotation///0045202 // synapse // inferred from electronic annotation	0000149 // SNARE binding // inferred from electronic annotation///0017075 // syntaxin-1 binding // inferred from electronic annotation///0019905 // syntaxin binding // inferred from electronic annotation	chr5:175308189-175311024 (+) // 99.09 // q35.2
225867_at	-0.19745	-0.22739	0.29537	0.197449	VASN	114990	0071456 // cellular response to hypoxia // inferred from electronic annotation///0071461 // cellular response to redox state // inferred from electronic annotation	0005576 // extracellular region // inferred from electronic annotation///0005739 // mitochondrion // inferred from electronic annotation///0005886 // plasma membrane // inferred from electronic annotation///0016020 // membrane // inferred from electronic annotation///0016021 // integral to membrane // inferred from electronic annotation	0005515 // protein binding // inferred from electronic annotation	chr16:4421867-4433526 (+) // 90.98 // p13.3
225922_at	-0.134361	-0.354358	0.42858	0.134361	FNIP2	57600	0000122 // negative regulation of transcription from RNA polymerase II promoter // inferred from direct assay///0001932 // regulation of protein phosphorylation // inferred from direct assay///0006468 // protein phosphorylation // inferred from direct assay///0006974 // response to DNA damage stimulus // inferred from electronic annotation///0008630 // intrinsic apoptotic signaling pathway in res…	0005634 // nucleus // inferred from direct assay///0005730 // nucleolus // inferred from direct assay///0005737 // cytoplasm // inferred from direct assay///0005886 // plasma membrane // inferred from direct assay	0005515 // protein binding // inferred from physical interaction	chr4:159826869-159829202 (+) // 99.57 // q32.1
225968_at	-0.395733	-0.289368	0.587278	0.289368	PRICKLE2	166336	0031175 // neuron projection development // inferred from electronic annotation///0045197 // establishment or maintenance of epithelial cell apical/basal polarity // inferred from electronic annotation	0005634 // nucleus // inferred from electronic annotation///0005737 // cytoplasm // inferred from direct assay///0016020 // membrane // inferred from electronic annotation///0016327 // apicolateral plasma membrane // inferred from electronic annotation///0016328 // lateral plasma membrane // inferred from electronic annotation///0031965 // nuclear membrane // inferred from electronic annotation	0005515 // protein binding // inferred from electronic annotation///0008270 // zinc ion binding // inferred from electronic annotation///0046872 // metal ion binding // inferred from electronic annotation	chr3:64079542-64081407 (-) // 82.73 // p14.1
226002_at	0.327508	0.162734	-0.162734	-0.192807	GAB1	2549	0000187 // activation of MAPK activity // inferred from electronic annotation///0006979 // response to oxidative stress // inferred from electronic annotation///0007165 // signal transduction // inferred from electronic annotation///0007173 // epidermal growth factor receptor signaling pathway // traceable author statement///0007257 // activation of JUN kinase activity // inferred from electronic…	0005737 // cytoplasm // inferred from electronic annotation///0005829 // cytosol // traceable author statement	0004871 // signal transducer activity // inferred from electronic annotation///0005070 // SH3/SH2 adaptor activity // traceable author statement///0005515 // protein binding // inferred from physical interaction///0005543 // phospholipid binding // inferred from electronic annotation	chr4:144359643-144393901 (+) // 99.0 // q31.21
226101_at	-0.464681	-0.166297	0.313342	0.166298	PRKCE	5581	0002281 // macrophage activation involved in immune response // inferred from electronic annotation///0006468 // protein phosphorylation // inferred from direct assay///0006915 // apoptotic process // traceable author statement///0006917 // induction of apoptosis // traceable author statement///0007049 // cell cycle // inferred from electronic annotation///0007155 // cell adhesion // inferred fro…	0000139 // Golgi membrane // inferred from electronic annotation///0005634 // nucleus // inferred from electronic annotation///0005737 // cytoplasm // inferred from direct assay///0005739 // mitochondrion // inferred from electronic annotation///0005783 // endoplasmic reticulum // inferred from direct assay///0005794 // Golgi apparatus // inferred from sequence or structural similarity///0005829 …	0000166 // nucleotide binding // inferred from electronic annotation///0003785 // actin monomer binding // inferred from sequence or structural similarity///0004672 // protein kinase activity // inferred from electronic annotation///0004674 // protein serine/threonine kinase activity // inferred from electronic annotation///0004697 // protein kinase C activity // inferred from direct assay///0004…	chr2:46413100-46415128 (+) // 97.36 // p21
226132_s_at	-0.589704	-0.220374	0.274695	0.220374	MANEAL	149175		0000139 // Golgi membrane // inferred from electronic annotation///0005794 // Golgi apparatus // inferred from electronic annotation///0016020 // membrane // inferred from electronic annotation///0016021 // integral to membrane // inferred from electronic annotation	0016787 // hydrolase activity // inferred from electronic annotation	chr1:38260246-38267247 (+) // 81.27 // p34.3
226155_at	0.378812	0.149254	-0.320326	-0.149254	FAM160B1	57700				chr10:116602759-116624476 (+) // 97.6 // q25.3
226272_at	0.754008	0.215085	-0.215085	-0.225483	RCAN3	11123	0009653 // anatomical structure morphogenesis // traceable author statement///0019722 // calcium-mediated signaling // inferred from electronic annotation		0000166 // nucleotide binding // inferred from electronic annotation///0003723 // RNA binding // traceable author statement///0031013 // troponin I binding // inferred from physical interaction	chr1:24862824-24867530 (+) // 92.29 // p36.11
226275_at	-0.440552	-0.369559	0.55962	0.369559	MXD1	4084	0006351 // transcription, DNA-dependent // inferred from electronic annotation///0006355 // regulation of transcription, DNA-dependent // inferred from electronic annotation///0007275 // multicellular organismal development // traceable author statement///0008283 // cell proliferation // traceable author statement	0005634 // nucleus // inferred from direct assay///0005730 // nucleolus // inferred from direct assay///0005737 // cytoplasm // inferred from direct assay///0005739 // mitochondrion // inferred from direct assay	0003677 // DNA binding // inferred from electronic annotation///0003700 // sequence-specific DNA binding transcription factor activity // traceable author statement///0003712 // transcription cofactor activity // traceable author statement///0003714 // transcription corepressor activity // traceable author statement///0046983 // protein dimerization activity // inferred from electronic annotation	chr2:70168913-70170074 (+) // 96.11 // p13.3
226279_at	-0.18493	-0.26622	0.18493	0.188212	PRSS23	11098	0006508 // proteolysis // inferred from electronic annotation	0005576 // extracellular region // inferred from electronic annotation///0005634 // nucleus // inferred from direct assay	0003824 // catalytic activity // inferred from electronic annotation///0004252 // serine-type endopeptidase activity // inferred from electronic annotation///0008233 // peptidase activity // inferred from electronic annotation///0008236 // serine-type peptidase activity // inferred from electronic annotation///0016787 // hydrolase activity // inferred from electronic annotation	chr11:86520815-86777659 (+) // 83.67 // q14.2
226344_at	0.197808	0.191714	-0.440783	-0.191713	ZMAT1	84460		0005622 // intracellular // inferred from electronic annotation///0005634 // nucleus // inferred from direct assay///0005730 // nucleolus // inferred from direct assay	0003676 // nucleic acid binding // inferred from electronic annotation///0003677 // DNA binding // inferred from electronic annotation///0008270 // zinc ion binding // inferred from electronic annotation///0016884 // carbon-nitrogen ligase activity, with glutamine as amido-N-donor // inferred from electronic annotation///0046872 // metal ion binding // inferred from electronic annotation	chrX:101137262-101142053 (-) // 89.53 // q22.1
226377_at	-0.158538	-0.510886	0.158538	0.159962	NFIC	4782	0000122 // negative regulation of transcription from RNA polymerase II promoter // inferred from direct assay///0000122 // negative regulation of transcription from RNA polymerase II promoter // inferred from genetic interaction///0006260 // DNA replication // inferred from electronic annotation///0006351 // transcription, DNA-dependent // inferred from electronic annotation///0006355 // regulati…	0005622 // intracellular // inferred from electronic annotation///0005634 // nucleus // inferred from electronic annotation///0005667 // transcription factor complex // inferred from electronic annotation	0003677 // DNA binding // inferred from electronic annotation///0003700 // sequence-specific DNA binding transcription factor activity // inferred from direct assay	chr19:3467826-3469215 (+) // 85.82 // p13.3
226444_at	0.260039	0.253076	-0.506243	-0.253076						chr2:196524214-196525637 (+) // 87.14 // q32.3
226460_at	-0.177086	-0.397427	0.676759	0.177086	FNIP2	57600	0000122 // negative regulation of transcription from RNA polymerase II promoter // inferred from direct assay///0001932 // regulation of protein phosphorylation // inferred from direct assay///0006468 // protein phosphorylation // inferred from direct assay///0006974 // response to DNA damage stimulus // inferred from electronic annotation///0008630 // intrinsic apoptotic signaling pathway in res…	0005634 // nucleus // inferred from direct assay///0005730 // nucleolus // inferred from direct assay///0005737 // cytoplasm // inferred from direct assay///0005886 // plasma membrane // inferred from direct assay	0005515 // protein binding // inferred from physical interaction	chr4:159690289-159826991 (+) // 96.97 // q32.1
226479_at	-0.562405	-0.155716	0.42667	0.155716	KBTBD6	89890			0005515 // protein binding // inferred from physical interaction	chr13:41701706-41704659 (-) // 77.65 // q14.11
226490_at	-0.15903	-0.667057	0.66113	0.15903	NHSL1	57224				chr6:138743179-138753179 (-) // 96.24 // q23.3
226534_at	0.210214	0.359298	-0.744995	-0.210214	KITLG	4254	0001755 // neural crest cell migration // inferred from electronic annotation///0002763 // positive regulation of myeloid leukocyte differentiation // inferred from electronic annotation///0007155 // cell adhesion // inferred from electronic annotation///0007165 // signal transduction // traceable author statement///0007173 // epidermal growth factor receptor signaling pathway // traceable author…	0005576 // extracellular region // traceable author statement///0005615 // extracellular space // inferred from electronic annotation///0005737 // cytoplasm // inferred from electronic annotation///0005856 // cytoskeleton // inferred from electronic annotation///0005886 // plasma membrane // non-traceable author statement///0005886 // plasma membrane // traceable author statement///0016020 // mem…	0005125 // cytokine activity // inferred from electronic annotation///0005173 // stem cell factor receptor binding // non-traceable author statement///0005515 // protein binding // inferred from physical interaction///0008083 // growth factor activity // inferred from electronic annotation	chr12:88886569-88890031 (-) // 91.26 // q21.32
226585_at	-0.204267	-0.420033	0.391062	0.204267	NEIL2	252969	0006281 // DNA repair // inferred from electronic annotation///0006284 // base-excision repair // inferred from electronic annotation///0006289 // nucleotide-excision repair // inferred from electronic annotation///0006974 // response to DNA damage stimulus // inferred from electronic annotation///0008152 // metabolic process // inferred from electronic annotation	0005634 // nucleus // inferred from electronic annotation///0005737 // cytoplasm // inferred from electronic annotation///0005874 // microtubule // inferred from electronic annotation///0005876 // spindle microtubule // inferred from electronic annotation	0003676 // nucleic acid binding // inferred from electronic annotation///0003677 // DNA binding // inferred from electronic annotation///0003684 // damaged DNA binding // inferred from electronic annotation///0003824 // catalytic activity // inferred from electronic annotation///0003906 // DNA-(apurinic or apyrimidinic site) lyase activity // inferred from electronic annotation///0008017 // micro…	chr8:11643922-11644854 (+) // 56.96 // p23.1
226899_at	-0.202024	-0.249362	0.263956	0.202025	UNC5B	219699	0006915 // apoptotic process // traceable author statement///0007165 // signal transduction // inferred from electronic annotation///0007275 // multicellular organismal development // inferred from electronic annotation///0007411 // axon guidance // traceable author statement///0033564 // anterior/posterior axon guidance // inferred from electronic annotation///0038007 // netrin-activated signali…	0005886 // plasma membrane // inferred from electronic annotation///0016020 // membrane // inferred from electronic annotation///0016021 // integral to membrane // inferred from electronic annotation	0005042 // netrin receptor activity // inferred from electronic annotation///0005515 // protein binding // inferred from physical interaction	chr10:73050829-73059710 (+) // 97.45 // q22.1
226937_at	-0.485317	-0.168949	0.168949	0.458885	CRLS1	54675	0006644 // phospholipid metabolic process // traceable author statement///0032049 // cardiolipin biosynthetic process // traceable author statement///0036148 // phosphatidylglycerol acyl-chain remodeling // traceable author statement///0044281 // small molecule metabolic process // traceable author statement///0046474 // glycerophospholipid biosynthetic process // traceable author statement	0005743 // mitochondrial inner membrane // traceable author statement///0016021 // integral to membrane // inferred from electronic annotation	0016780 // phosphotransferase activity, for other substituted phosphate groups // inferred from electronic annotation	chr20:5986786-5996060 (-) // 99.83 // p12.3
226939_at	0.348294	0.214439	-0.279194	-0.214439	CPEB2	132864	0006417 // regulation of translation // inferred from electronic annotation///0033125 // negative regulation of GTP catabolic process // inferred from electronic annotation///0045900 // negative regulation of translational elongation // inferred from electronic annotation	0005737 // cytoplasm // inferred from electronic annotation///0005844 // polysome // inferred from electronic annotation	0000166 // nucleotide binding // inferred from electronic annotation///0003676 // nucleic acid binding // inferred from electronic annotation///0003723 // RNA binding // inferred from electronic annotation///0005515 // protein binding // inferred from electronic annotation///0008187 // poly-pyrimidine tract binding // inferred from electronic annotation	chr4:15069523-15071775 (+) // 94.52 // p15.33
226999_at	0.164711	0.366226	-0.164711	-0.283557	RNPC3	55599	0006397 // mRNA processing // inferred from electronic annotation///0008380 // RNA splicing // inferred by curator	0005634 // nucleus // inferred from direct assay///0005681 // spliceosomal complex // inferred from electronic annotation///0005689 // U12-type spliceosomal complex // inferred from direct assay	0000166 // nucleotide binding // inferred from electronic annotation///0003676 // nucleic acid binding // inferred from electronic annotation///0003723 // RNA binding // inferred from electronic annotation	chr1:104068378-104095386 (+) // 73.87 // p21.1
227019_at	-1.22209	-0.192791	0.192791	0.57881	C1orf226	400793				chr1:162354064-162356603 (+) // 98.44 // q23.3
227037_at	-0.23911	-0.357581	0.616303	0.239109	PLD6	201164	0006629 // lipid metabolic process // inferred from electronic annotation///0006644 // phospholipid metabolic process // traceable author statement///0006655 // phosphatidylglycerol biosynthetic process // traceable author statement///0007126 // meiosis // inferred from sequence or structural similarity///0007283 // spermatogenesis // inferred from electronic annotation///0007286 // spermatid dev…	0005739 // mitochondrion // inferred from electronic annotation///0005741 // mitochondrial outer membrane // inferred from direct assay///0016020 // membrane // inferred from electronic annotation///0016021 // integral to membrane // inferred from electronic annotation	0003824 // catalytic activity // inferred from electronic annotation///0004518 // nuclease activity // inferred from electronic annotation///0004519 // endonuclease activity // inferred from electronic annotation///0016787 // hydrolase activity // inferred from electronic annotation///0035755 // cardiolipin hydrolase activity // inferred from direct assay///0042803 // protein homodimerization act…	chr17:17104308-17105662 (-) // 73.54 // p11.2
227115_at	-0.363472	-0.488971	1.37432	0.363472	LOC100506870///LOC101060432	100506870///101060432				chr11:112160933-112162997 (+) // 57.11 // q23.1
227145_at	-0.254439	-0.254447	1.16589	0.254439	LOXL4	84171	0055114 // oxidation-reduction process // inferred from electronic annotation	0005576 // extracellular region // inferred from electronic annotation///0005615 // extracellular space // inferred from electronic annotation///0016020 // membrane // inferred from electronic annotation	0004720 // protein-lysine 6-oxidase activity // inferred from electronic annotation///0005044 // scavenger receptor activity // inferred from electronic annotation///0005507 // copper ion binding // inferred from electronic annotation///0005515 // protein binding // inferred from physical interaction///0016491 // oxidoreductase activity // inferred from electronic annotation///0016641 // oxidored…	chr10:100007444-100017533 (-) // 98.63 // q24.2
227210_at	0.529773	0.179944	-0.179944	-0.229708	SFMBT2	57713	0006355 // regulation of transcription, DNA-dependent // inferred from electronic annotation///0010629 // negative regulation of gene expression // inferred from direct assay	0005634 // nucleus // inferred from electronic annotation	0005488 // binding // inferred from electronic annotation///0005515 // protein binding // inferred from electronic annotation///0005515 // protein binding // inferred from physical interaction///0042393 // histone binding // inferred from direct assay///0043565 // sequence-specific DNA binding // inferred from electronic annotation	chr10:7200586-7202105 (-) // 98.89 // p14
227228_s_at	-0.536791	-0.423188	0.677802	0.423188	CCDC88C	440193	0000226 // microtubule cytoskeleton organization // inferred from electronic annotation///0001932 // regulation of protein phosphorylation // inferred from sequence or structural similarity///0016055 // Wnt receptor signaling pathway // inferred from electronic annotation///0031648 // protein destabilization // inferred from sequence or structural similarity///0051260 // protein homooligomerizati…	0005737 // cytoplasm // inferred from electronic annotation	0005515 // protein binding // inferred from electronic annotation///0008017 // microtubule binding // inferred from electronic annotation///0016491 // oxidoreductase activity // inferred from electronic annotation///0030165 // PDZ domain binding // inferred from sequence or structural similarity///0043621 // protein self-association // inferred from sequence or structural similarity	chr14:91737668-91780055 (-) // 98.8 // q32.11
227361_at	-1.37028	-0.356644	0.403151	0.356645	HS3ST3B1	9953	0005975 // carbohydrate metabolic process // traceable author statement///0006024 // glycosaminoglycan biosynthetic process // traceable author statement///0015012 // heparan sulfate proteoglycan biosynthetic process // traceable author statement///0015015 // heparan sulfate proteoglycan biosynthetic process, enzymatic modification // traceable author statement///0030203 // glycosaminoglycan meta…	0000139 // Golgi membrane // traceable author statement///0005794 // Golgi apparatus // inferred from electronic annotation///0005887 // integral to plasma membrane // traceable author statement///0016020 // membrane // inferred from electronic annotation///0016021 // integral to membrane // inferred from electronic annotation	0008146 // sulfotransferase activity // inferred from electronic annotation///0008467 // [heparan sulfate]-glucosamine 3-sulfotransferase 1 activity // traceable author statement///0016740 // transferase activity // inferred from electronic annotation///0033872 // [heparan sulfate]-glucosamine 3-sulfotransferase 3 activity // inferred from electronic annotation	chr17:14204399-14252721 (+) // 98.67 // p12
227379_at	-0.147422	-0.527399	0.640318	0.147422	MBOAT1	154141	0006629 // lipid metabolic process // inferred from electronic annotation///0006644 // phospholipid metabolic process // traceable author statement///0008654 // phospholipid biosynthetic process // inferred from electronic annotation///0036150 // phosphatidylserine acyl-chain remodeling // traceable author statement///0036152 // phosphatidylethanolamine acyl-chain remodeling // traceable author s…	0005789 // endoplasmic reticulum membrane // traceable author statement///0016020 // membrane // inferred from electronic annotation///0016021 // integral to membrane // inferred from electronic annotation	0016740 // transferase activity // inferred from electronic annotation///0016746 // transferase activity, transferring acyl groups // inferred from electronic annotation///0016747 // transferase activity, transferring acyl groups other than amino-acyl groups // inferred from electronic annotation	chr6:20100947-20144187 (-) // 73.78 // p22.3
227444_at	-0.704766	-0.265845	0.565439	0.265845	ARMCX4	100131755		0016020 // membrane // inferred from electronic annotation///0016021 // integral to membrane // inferred from electronic annotation	0005488 // binding // inferred from electronic annotation///0005515 // protein binding // inferred from electronic annotation	chrX:100749345-100750794 (+) // 84.86 // q22.1
227452_at	-0.797148	-0.728471	0.728471	0.747376	LINC00511///LINC00673	400619///100499467				chr17:70399467-70400624 (-) // 87.4 // q24.3
227496_at	-0.205762	-0.247589	0.365682	0.205762	LOC253842///NR6A1	2649///253842	0000122 // negative regulation of transcription from RNA polymerase II promoter // inferred from sequence or structural similarity///0006351 // transcription, DNA-dependent // inferred from electronic annotation///0006355 // regulation of transcription, DNA-dependent // inferred from electronic annotation///0006367 // transcription initiation from RNA polymerase II promoter // traceable author st…	0005634 // nucleus // inferred from electronic annotation///0005654 // nucleoplasm // traceable author statement///0005667 // transcription factor complex // inferred from sequence or structural similarity	0003677 // DNA binding // inferred from sequence or structural similarity///0003700 // sequence-specific DNA binding transcription factor activity // inferred from electronic annotation///0003707 // steroid hormone receptor activity // inferred from electronic annotation///0004879 // ligand-activated sequence-specific DNA binding RNA polymerase II transcription factor activity // traceable author…	chr9:127279556-127280960 (-) // 98.87 // q33.3
227504_s_at	-0.170381	-0.330342	0.236985	0.170381						chr4:17634725-17635728 (+) // 52.95 // p15.32
227560_at	-0.175226	-0.328771	0.288321	0.175226	SFXN2	118980	0006810 // transport // inferred from electronic annotation///0006811 // ion transport // inferred from electronic annotation///0006812 // cation transport // inferred from electronic annotation///0055072 // iron ion homeostasis // inferred from electronic annotation///0055085 // transmembrane transport // inferred from electronic annotation	0005739 // mitochondrion // inferred from electronic annotation///0005743 // mitochondrial inner membrane // inferred from electronic annotation///0016020 // membrane // inferred from electronic annotation///0016021 // integral to membrane // inferred from electronic annotation///0031966 // mitochondrial membrane // inferred from electronic annotation	0008324 // cation transmembrane transporter activity // inferred from electronic annotation	chr10:104497976-104498947 (+) // 66.73 // q24.32
227602_at	0.364706	0.15036	-0.304336	-0.15036	RAB7A	7879	0006184 // GTP catabolic process // inferred from direct assay///0006184 // GTP catabolic process // traceable author statement///0006622 // protein targeting to lysosome // inferred from mutant phenotype///0006897 // endocytosis // traceable author statement///0007174 // epidermal growth factor catabolic process // inferred from mutant phenotype///0007264 // small GTPase mediated signal transduc…	0005764 // lysosome // inferred from direct assay///0005765 // lysosomal membrane // traceable author statement///0005770 // late endosome // inferred from direct assay///0005794 // Golgi apparatus // inferred from direct assay///0030670 // phagocytic vesicle membrane // inferred from electronic annotation///0042470 // melanosome // inferred from electronic annotation///0043231 // intracellular m…	0003924 // GTPase activity // inferred from direct assay///0005515 // protein binding // inferred from physical interaction///0005525 // GTP binding // inferred from direct assay///0019003 // GDP binding // inferred from direct assay///0048365 // Rac GTPase binding // inferred from electronic annotation	chr3:128514201-128532377 (-) // 98.54 // q21.3
227627_at	-1.25847	-0.41622	0.41622	0.533834	C8orf44-SGK3///SGK3	23678///100533105	0001558 // regulation of cell growth // traceable author statement///0006468 // protein phosphorylation // traceable author statement///0006950 // response to stress // traceable author statement///0007154 // cell communication // inferred from electronic annotation///0016310 // phosphorylation // inferred from electronic annotation///0030334 // regulation of cell migration // traceable author st…	0005768 // endosome // inferred from electronic annotation///0005769 // early endosome // inferred from electronic annotation///0005829 // cytosol // traceable author statement///0016023 // cytoplasmic membrane-bounded vesicle // inferred from electronic annotation///0031410 // cytoplasmic vesicle // inferred from electronic annotation///0055037 // recycling endosome // inferred from electronic a…	0000166 // nucleotide binding // inferred from electronic annotation///0004672 // protein kinase activity // traceable author statement///0004674 // protein serine/threonine kinase activity // inferred from electronic annotation///0004713 // protein tyrosine kinase activity // inferred from electronic annotation///0005246 // calcium channel regulator activity // traceable author statement///00055…	chr8:67773060-67774257 (+) // 63.03 // q13.1
227644_at	-0.196083	-0.229611	0.23956	0.196083	RIMS4	140730	0006810 // transport // inferred from electronic annotation///0006836 // neurotransmitter transport // inferred from electronic annotation///0006887 // exocytosis // inferred from electronic annotation///0042391 // regulation of membrane potential // inferred from electronic annotation	0030054 // cell junction // inferred from electronic annotation///0045202 // synapse // inferred from electronic annotation///0097060 // synaptic membrane // inferred from electronic annotation	0005515 // protein binding // inferred from electronic annotation///0044325 // ion channel binding // inferred from electronic annotation	chr20:43380448-43381305 (-) // 72.94 // q13.12
227719_at	0.185846	0.159745	-0.159745	-0.41566	SMAD9	4093	0001657 // ureteric bud development // inferred from electronic annotation///0001666 // response to hypoxia // inferred from electronic annotation///0001880 // Mullerian duct regression // inferred from electronic annotation///0006351 // transcription, DNA-dependent // inferred from electronic annotation///0006355 // regulation of transcription, DNA-dependent // inferred from electronic annotatio…	0005622 // intracellular // traceable author statement///0005634 // nucleus // traceable author statement///0005654 // nucleoplasm // traceable author statement///0005667 // transcription factor complex // inferred from electronic annotation///0005737 // cytoplasm // inferred from electronic annotation///0005829 // cytosol // traceable author statement	0003677 // DNA binding // inferred from electronic annotation///0003700 // sequence-specific DNA binding transcription factor activity // inferred from electronic annotation///0005515 // protein binding // inferred from electronic annotation///0005515 // protein binding // inferred from physical interaction///0030618 // transforming growth factor beta receptor, pathway-specific cytoplasmic mediat…	chr13:37418967-37420229 (-) // 82.27 // q13.3
227750_at	0.366825	0.244036	-0.446859	-0.244036	KALRN	8997	0006468 // protein phosphorylation // traceable author statement///0006915 // apoptotic process // traceable author statement///0007165 // signal transduction // traceable author statement///0007264 // small GTPase mediated signal transduction // traceable author statement///0007399 // nervous system development // inferred from sequence or structural similarity///0016192 // vesicle-mediated tran…	0005622 // intracellular // inferred from electronic annotation///0005737 // cytoplasm // inferred from electronic annotation///0005829 // cytosol // traceable author statement///0005856 // cytoskeleton // inferred from electronic annotation///0015629 // actin cytoskeleton // traceable author statement	0000166 // nucleotide binding // inferred from electronic annotation///0004672 // protein kinase activity // inferred from electronic annotation///0004674 // protein serine/threonine kinase activity // inferred from electronic annotation///0005085 // guanyl-nucleotide exchange factor activity // traceable author statement///0005089 // Rho guanyl-nucleotide exchange factor activity // inferred fro…	chr3:124377292-124394272 (+) // 97.06 // q21.2
227830_at	0.216077	0.277844	-0.216077	-0.224173	GABRB3	2562	0006810 // transport // traceable author statement///0006811 // ion transport // inferred from electronic annotation///0006821 // chloride transport // inferred from electronic annotation///0007165 // signal transduction // traceable author statement///0007268 // synaptic transmission // traceable author statement///0007605 // sensory perception of sound // inferred from electronic annotation///0…	0005886 // plasma membrane // traceable author statement///0005887 // integral to plasma membrane // traceable author statement///0016020 // membrane // inferred from electronic annotation///0016021 // integral to membrane // inferred from electronic annotation///0030054 // cell junction // inferred from electronic annotation///0034707 // chloride channel complex // inferred from electronic annot…	0004890 // GABA-A receptor activity // inferred from electronic annotation///0005216 // ion channel activity // inferred from electronic annotation///0005230 // extracellular ligand-gated ion channel activity // inferred from electronic annotation///0005254 // chloride channel activity // inferred from electronic annotation	chr15:26788698-26791235 (-) // 97.35 // q12
227933_at	-0.236991	-0.154101	0.356199	0.154101	LINGO1	84894	0021954 // central nervous system neuron development // inferred from electronic annotation///0031175 // neuron projection development // inferred from electronic annotation///0043491 // protein kinase B signaling cascade // inferred from electronic annotation///0048011 // neurotrophin TRK receptor signaling pathway // traceable author statement///0048715 // negative regulation of oligodendrocyte…	0005886 // plasma membrane // traceable author statement///0016020 // membrane // inferred from electronic annotation///0016021 // integral to membrane // inferred from electronic annotation	0005154 // epidermal growth factor receptor binding // inferred from electronic annotation///0005515 // protein binding // inferred from electronic annotation	chr15:77905375-77906491 (-) // 57.28 // q24.3
228003_at	-0.310589	-0.767643	0.333372	0.310588	RAB30	27314	0006184 // GTP catabolic process // traceable author statement///0006886 // intracellular protein transport // inferred from electronic annotation///0006913 // nucleocytoplasmic transport // inferred from electronic annotation///0007030 // Golgi organization // inferred from mutant phenotype///0007165 // signal transduction // inferred from electronic annotation///0007264 // small GTPase mediated…	0005622 // intracellular // inferred from electronic annotation///0005634 // nucleus // inferred from electronic annotation///0005737 // cytoplasm // inferred from electronic annotation///0005794 // Golgi apparatus // inferred from electronic annotation///0005795 // Golgi stack // traceable author statement///0005801 // cis-Golgi network // inferred from direct assay///0005802 // trans-Golgi netw…	0000166 // nucleotide binding // inferred from electronic annotation///0003924 // GTPase activity // traceable author statement///0005525 // GTP binding // inferred from electronic annotation	chr11:82689557-82691668 (-) // 94.92 // q14.1
228024_at	-0.151573	-0.370269	0.41279	0.151573	VPS37A	137492	0006810 // transport // inferred from electronic annotation///0008219 // cell death // inferred from electronic annotation///0015031 // protein transport // inferred from electronic annotation///0016032 // viral reproduction // traceable author statement///0016044 // cellular membrane organization // traceable author statement///0016197 // endosomal transport // traceable author statement///00190…	0000813 // ESCRT I complex // inferred from direct assay///0005634 // nucleus // inferred from direct assay///0005730 // nucleolus // inferred from direct assay///0005737 // cytoplasm // inferred from direct assay///0005768 // endosome // inferred from electronic annotation///0005813 // centrosome // inferred from direct assay///0010008 // endosome membrane // traceable author statement///0016020…		chr8:17154201-17155533 (+) // 88.03 // p22
228072_at	-0.573126	-0.1765	0.255418	0.1765	SYT12	91683	0006810 // transport // inferred from electronic annotation	0008021 // synaptic vesicle // inferred from electronic annotation///0016020 // membrane // inferred from electronic annotation///0016021 // integral to membrane // inferred from electronic annotation///0030054 // cell junction // inferred from electronic annotation///0030672 // synaptic vesicle membrane // inferred from electronic annotation///0031410 // cytoplasmic vesicle // inferred from elec…	0005215 // transporter activity // inferred from electronic annotation///0005515 // protein binding // inferred from electronic annotation	chr11:66774248-66818332 (+) // 80.14 // q13.2
228134_at	0.365513	0.218126	-0.218126	-0.371283	MYH11	4629	0006936 // muscle contraction // traceable author statement///0006939 // smooth muscle contraction // inferred from sequence or structural similarity///0007411 // axon guidance // traceable author statement///0016192 // vesicle-mediated transport // inferred from electronic annotation///0030241 // skeletal muscle myosin thick filament assembly // inferred from sequence or structural similarity///…	0001725 // stress fiber // inferred from electronic annotation///0005829 // cytosol // traceable author statement///0005859 // muscle myosin complex // inferred from electronic annotation///0016020 // membrane // inferred from electronic annotation///0016459 // myosin complex // inferred from electronic annotation///0030485 // smooth muscle contractile fiber // inferred from electronic annotation…	0000166 // nucleotide binding // inferred from electronic annotation///0003774 // motor activity // inferred from electronic annotation///0003779 // actin binding // inferred from electronic annotation///0005515 // protein binding // inferred from physical interaction///0005516 // calmodulin binding // inferred from electronic annotation///0005524 // ATP binding // inferred from electronic annota…	chr16:15818141-15818995 (-) // 100.0 // p13.11
228176_at	0.794861	0.287983	-0.287983	-0.395506	S1PR3	1903	0001816 // cytokine production // inferred from electronic annotation///0003376 // sphingosine-1-phosphate signaling pathway // inferred from electronic annotation///0006954 // inflammatory response // inferred from electronic annotation///0007165 // signal transduction // inferred from electronic annotation///0007186 // G-protein coupled receptor signaling pathway // traceable author statement//…	0005576 // extracellular region // inferred from electronic annotation///0005886 // plasma membrane // traceable author statement///0005887 // integral to plasma membrane // traceable author statement///0016020 // membrane // inferred from electronic annotation///0016021 // integral to membrane // inferred from electronic annotation	0004871 // signal transducer activity // inferred from electronic annotation///0004930 // G-protein coupled receptor activity // traceable author statement///0008289 // lipid binding // traceable author statement///0038036 // sphingosine-1-phosphate receptor activity // inferred from electronic annotation	chr9:91619340-91619925 (+) // 78.55 // q22.1
228188_at	-0.582529	-0.421306	0.421306	0.723135	FOSL2	2355	0006351 // transcription, DNA-dependent // inferred from electronic annotation///0006355 // regulation of transcription, DNA-dependent // inferred from electronic annotation///0006357 // regulation of transcription from RNA polymerase II promoter // traceable author statement///0008219 // cell death // traceable author statement///0048146 // positive regulation of fibroblast proliferation // infe…	0005634 // nucleus // inferred from direct assay///0005730 // nucleolus // inferred from direct assay	0000977 // RNA polymerase II regulatory region sequence-specific DNA binding // inferred from electronic annotation///0003677 // DNA binding // inferred from electronic annotation///0003700 // sequence-specific DNA binding transcription factor activity // inferred from electronic annotation///0043565 // sequence-specific DNA binding // inferred from electronic annotation	chr2:28637749-28640177 (+) // 91.09 // p23.2
228218_at	0.156751	0.356739	-0.156751	-0.180524	LSAMP	4045	0007155 // cell adhesion // inferred from electronic annotation///0007399 // nervous system development // traceable author statement	0005886 // plasma membrane // inferred from electronic annotation///0016020 // membrane // inferred from electronic annotation///0031225 // anchored to membrane // inferred from electronic annotation	0005515 // protein binding // inferred from physical interaction	chr3:115523823-115526937 (-) // 96.38 // q13.31
228377_at	-0.168699	-0.510833	0.168699	0.31652	KLHL14	57565		0005737 // cytoplasm // inferred from electronic annotation///0005783 // endoplasmic reticulum // inferred from direct assay///0005789 // endoplasmic reticulum membrane // inferred from electronic annotation///0005829 // cytosol // inferred from electronic annotation///0016020 // membrane // inferred from electronic annotation///0043005 // neuron projection // inferred from electronic annotation/…	0005515 // protein binding // inferred from electronic annotation	chr18:30252635-30352974 (-) // 96.19 // q12.1
228390_at	-0.304595	-0.791042	0.432452	0.304595	RAB30	27314	0006184 // GTP catabolic process // traceable author statement///0006886 // intracellular protein transport // inferred from electronic annotation///0006913 // nucleocytoplasmic transport // inferred from electronic annotation///0007030 // Golgi organization // inferred from mutant phenotype///0007165 // signal transduction // inferred from electronic annotation///0007264 // small GTPase mediated…	0005622 // intracellular // inferred from electronic annotation///0005634 // nucleus // inferred from electronic annotation///0005737 // cytoplasm // inferred from electronic annotation///0005794 // Golgi apparatus // inferred from electronic annotation///0005795 // Golgi stack // traceable author statement///0005801 // cis-Golgi network // inferred from direct assay///0005802 // trans-Golgi netw…	0000166 // nucleotide binding // inferred from electronic annotation///0003924 // GTPase activity // traceable author statement///0005525 // GTP binding // inferred from electronic annotation	chr11:82685987-82687212 (-) // 76.02 // q14.1
228462_at	-0.261506	-0.332354	0.317031	0.261506	IRX2	153572	0001656 // metanephros development // inferred from electronic annotation///0006355 // regulation of transcription, DNA-dependent // inferred from electronic annotation///0072086 // specification of loop of Henle identity // inferred from electronic annotation///0072272 // proximal/distal pattern formation involved in metanephric nephron development // inferred from electronic annotation	0005634 // nucleus // inferred from electronic annotation	0003677 // DNA binding // inferred from electronic annotation///0003700 // sequence-specific DNA binding transcription factor activity // inferred from electronic annotation///0043565 // sequence-specific DNA binding // inferred from electronic annotation	chr5:2746675-2748586 (-) // 88.48 // p15.33
228531_at	0.251931	0.387438	-0.603789	-0.251931	SAMD9	54809		0005737 // cytoplasm // inferred from direct assay///0043231 // intracellular membrane-bounded organelle // inferred from direct assay	0005515 // protein binding // inferred from electronic annotation	chr7:92728830-92729299 (-) // 32.92 // q21.2
228548_at	-0.17075	-0.522502	0.521773	0.17075	RAP1A	5906	0000186 // activation of MAPKK activity // traceable author statement///0006112 // energy reserve metabolic process // traceable author statement///0006184 // GTP catabolic process // inferred from electronic annotation///0006886 // intracellular protein transport // inferred from electronic annotation///0006913 // nucleocytoplasmic transport // inferred from electronic annotation///0007165 // si…	0005622 // intracellular // inferred from electronic annotation///0005737 // cytoplasm // inferred from direct assay///0005769 // early endosome // inferred from sequence or structural similarity///0005770 // late endosome // inferred from sequence or structural similarity///0005829 // cytosol // traceable author statement///0005886 // plasma membrane // traceable author statement///0016020 // me…	0000166 // nucleotide binding // inferred from electronic annotation///0003924 // GTPase activity // inferred from electronic annotation///0005515 // protein binding // inferred from physical interaction///0005525 // GTP binding // inferred from electronic annotation///0008565 // protein transporter activity // inferred from direct assay///0017016 // Ras GTPase binding // inferred from electronic…	chr1:112257498-112259438 (+) // 78.82 // p13.2
228551_at	-0.357775	-0.249129	0.249129	0.305253	DENND5B	160518	0050982 // detection of mechanical stimulus // not recorded	0016020 // membrane // not recorded///0016021 // integral to membrane // inferred from electronic annotation	0005085 // guanyl-nucleotide exchange factor activity // inferred from electronic annotation///0005262 // calcium channel activity // not recorded///0005515 // protein binding // inferred from electronic annotation///0017112 // Rab guanyl-nucleotide exchange factor activity // inferred from direct assay	chr12:31535161-31537311 (-) // 79.54 // p11.21
228554_at	-0.505531	-0.760202	1.52239	0.505531	PGR	5241	0001542 // ovulation from ovarian follicle // inferred from electronic annotation///0002070 // epithelial cell maturation // inferred from electronic annotation///0006351 // transcription, DNA-dependent // inferred from electronic annotation///0006355 // regulation of transcription, DNA-dependent // inferred from electronic annotation///0006367 // transcription initiation from RNA polymerase II p…	0005634 // nucleus // inferred from direct assay///0005654 // nucleoplasm // traceable author statement///0005730 // nucleolus // inferred from direct assay///0005737 // cytoplasm // inferred from electronic annotation///0005739 // mitochondrion // inferred from electronic annotation///0005741 // mitochondrial outer membrane // inferred from electronic annotation///0016020 // membrane // inferred…	0003677 // DNA binding // traceable author statement///0003700 // sequence-specific DNA binding transcription factor activity // inferred from electronic annotation///0003707 // steroid hormone receptor activity // inferred from electronic annotation///0004879 // ligand-activated sequence-specific DNA binding RNA polymerase II transcription factor activity // inferred from electronic annotation//…	chr11:100900352-100903954 (-) // 61.28 // q22.1
228560_at	-0.241038	-0.288157	0.64039	0.241039						chr3:53847118-53847654 (-) // 92.59 // p21.1
228590_at	-0.351836	-0.169663	0.169663	0.202125	PTCD3	55037	0006417 // regulation of translation // inferred from electronic annotation///0032543 // mitochondrial translation // inferred from mutant phenotype	0005739 // mitochondrion // inferred from direct assay	0003723 // RNA binding // inferred from electronic annotation///0019843 // rRNA binding // inferred from direct assay///0043024 // ribosomal small subunit binding // inferred from direct assay	chr2:86366723-86367350 (+) // 64.43 // p11.2
228635_at	0.571796	0.2283	-0.2283	-0.235226	PCDH10	57575	0007155 // cell adhesion // inferred from electronic annotation///0007156 // homophilic cell adhesion // inferred from electronic annotation	0005886 // plasma membrane // inferred from electronic annotation///0016020 // membrane // inferred from electronic annotation///0016021 // integral to membrane // inferred from electronic annotation	0005509 // calcium ion binding // inferred from electronic annotation	chr4:134070469-134112730 (+) // 96.03 // q28.3
228706_s_at	-0.203403	-0.336584	0.253051	0.203403	CLDN23	137075	0016338 // calcium-independent cell-cell adhesion // inferred from sequence or structural similarity///0034329 // cell junction assembly // traceable author statement///0045216 // cell-cell junction organization // traceable author statement///0070830 // tight junction assembly // traceable author statement	0005886 // plasma membrane // inferred from electronic annotation///0005923 // tight junction // inferred from sequence or structural similarity///0016020 // membrane // inferred from electronic annotation///0016021 // integral to membrane // inferred from electronic annotation///0030054 // cell junction // inferred from electronic annotation	0005198 // structural molecule activity // inferred from electronic annotation///0042802 // identical protein binding // inferred from sequence or structural similarity	chr8:8560715-8561606 (+) // 90.38 // p23.1
228778_at	-0.154668	-0.178755	0.344747	0.154668	MCPH1	79648	0010468 // regulation of gene expression // inferred from electronic annotation///0043549 // regulation of kinase activity // inferred from electronic annotation	0005737 // cytoplasm // inferred from electronic annotation///0005815 // microtubule organizing center // inferred from electronic annotation///0005856 // cytoskeleton // inferred from electronic annotation	0005515 // protein binding // inferred from physical interaction///0042802 // identical protein binding // inferred from physical interaction	chr8:6304446-6304923 (+) // 92.05 // p23.1
228826_at	0.232477	0.639929	-0.232476	-0.239934	BZRAP1-AS1	100506779				chr17:56414635-56431080 (+) // 89.19 // q22
228828_at	0.21264	0.371125	-0.21264	-0.319691	BZRAP1-AS1	100506779				chr17:56414635-56431080 (+) // 89.19 // q22
228846_at	-0.818259	-0.249607	0.249607	0.373698	MXD1	4084	0006351 // transcription, DNA-dependent // inferred from electronic annotation///0006355 // regulation of transcription, DNA-dependent // inferred from electronic annotation///0007275 // multicellular organismal development // traceable author statement///0008283 // cell proliferation // traceable author statement	0005634 // nucleus // inferred from direct assay///0005730 // nucleolus // inferred from direct assay///0005737 // cytoplasm // inferred from direct assay///0005739 // mitochondrion // inferred from direct assay	0003677 // DNA binding // inferred from electronic annotation///0003700 // sequence-specific DNA binding transcription factor activity // traceable author statement///0003712 // transcription cofactor activity // traceable author statement///0003714 // transcription corepressor activity // traceable author statement///0046983 // protein dimerization activity // inferred from electronic annotation	chr2:70166667-70167778 (+) // 96.19 // p13.3
228892_at	-0.16161	-0.551916	0.708614	0.16161	SH3RF2	153769	0010923 // negative regulation of phosphatase activity // inferred from direct assay///0016567 // protein ubiquitination // inferred from electronic annotation		0004864 // protein phosphatase inhibitor activity // inferred from electronic annotation///0005515 // protein binding // inferred from physical interaction///0008157 // protein phosphatase 1 binding // inferred from direct assay///0008270 // zinc ion binding // inferred from electronic annotation///0016874 // ligase activity // inferred from electronic annotation///0019902 // phosphatase binding …	chr5:145439677-145442857 (+) // 99.29 // q32
229055_at	-0.412009	-0.484503	0.412008	1.18835	GPR68	8111	0006954 // inflammatory response // traceable author statement///0007165 // signal transduction // inferred from electronic annotation///0007186 // G-protein coupled receptor signaling pathway // traceable author statement	0005886 // plasma membrane // traceable author statement///0005887 // integral to plasma membrane // traceable author statement///0016020 // membrane // inferred from electronic annotation///0016021 // integral to membrane // inferred from electronic annotation	0004871 // signal transducer activity // inferred from electronic annotation///0004930 // G-protein coupled receptor activity // inferred from electronic annotation	chr14:91698876-91699331 (-) // 94.99 // q32.11
229072_at	-0.178364	-0.469192	0.784628	0.178364	RAB30	27314	0006184 // GTP catabolic process // traceable author statement///0006886 // intracellular protein transport // inferred from electronic annotation///0006913 // nucleocytoplasmic transport // inferred from electronic annotation///0007030 // Golgi organization // inferred from mutant phenotype///0007165 // signal transduction // inferred from electronic annotation///0007264 // small GTPase mediated…	0005622 // intracellular // inferred from electronic annotation///0005634 // nucleus // inferred from electronic annotation///0005737 // cytoplasm // inferred from electronic annotation///0005794 // Golgi apparatus // inferred from electronic annotation///0005795 // Golgi stack // traceable author statement///0005801 // cis-Golgi network // inferred from direct assay///0005802 // trans-Golgi netw…	0000166 // nucleotide binding // inferred from electronic annotation///0003924 // GTPase activity // traceable author statement///0005525 // GTP binding // inferred from electronic annotation	chr11:82684176-82684979 (-) // 76.08 // q14.1
229092_at	-0.141692	-0.502233	0.423416	0.141693	NR2F2	7026	0000122 // negative regulation of transcription from RNA polymerase II promoter // inferred from direct assay///0001701 // in utero embryonic development // inferred from electronic annotation///0001764 // neuron migration // inferred from electronic annotation///0001893 // maternal placenta development // inferred from electronic annotation///0001937 // negative regulation of endothelial cell pr…	0005634 // nucleus // inferred from direct assay///0005654 // nucleoplasm // traceable author statement	0001972 // retinoic acid binding // inferred from direct assay///0003677 // DNA binding // inferred from electronic annotation///0003700 // sequence-specific DNA binding transcription factor activity // inferred by curator///0003700 // sequence-specific DNA binding transcription factor activity // inferred from direct assay///0003707 // steroid hormone receptor activity // inferred from electroni…	chr15:96882955-96883489 (+) // 97.98 // q26.2
229114_at	0.42946	0.22871	-0.255036	-0.22871	GAB1	2549	0000187 // activation of MAPK activity // inferred from electronic annotation///0006979 // response to oxidative stress // inferred from electronic annotation///0007165 // signal transduction // inferred from electronic annotation///0007173 // epidermal growth factor receptor signaling pathway // traceable author statement///0007257 // activation of JUN kinase activity // inferred from electronic…	0005737 // cytoplasm // inferred from electronic annotation///0005829 // cytosol // traceable author statement	0004871 // signal transducer activity // inferred from electronic annotation///0005070 // SH3/SH2 adaptor activity // traceable author statement///0005515 // protein binding // inferred from physical interaction///0005543 // phospholipid binding // inferred from electronic annotation	chr4:144393988-144394654 (+) // 96.25 // q31.21
229144_at	-0.288416	-0.724454	0.701234	0.288416	KAZN	23254	0031424 // keratinization // inferred from electronic annotation	0001533 // cornified envelope // inferred from direct assay///0005634 // nucleus // inferred from direct assay///0005730 // nucleolus // inferred from direct assay///0005737 // cytoplasm // inferred from direct assay///0005856 // cytoskeleton // inferred from electronic annotation///0030054 // cell junction // inferred from electronic annotation///0030057 // desmosome // inferred from direct assa…		chr1:15393940-15394647 (+) // 90.06 // p36.21
229150_at	-0.539208	-0.219793	0.273481	0.219793						chr2:238421264-238421763 (+) // 99.01 // q37.3
229186_s_at	0.156572	0.343893	-0.156572	-0.177508	ZFP64	55734	0006351 // transcription, DNA-dependent // inferred from electronic annotation///0006355 // regulation of transcription, DNA-dependent // inferred from electronic annotation	0005634 // nucleus // inferred from electronic annotation	0003677 // DNA binding // inferred from electronic annotation///0008270 // zinc ion binding // inferred from electronic annotation	chr20:50701010-50701515 (+) // 100.0 // q13.2
229198_at	-0.182681	-0.367829	0.182681	0.491864	USP35	57558	0006508 // proteolysis // inferred from electronic annotation///0006511 // ubiquitin-dependent protein catabolic process // inferred from electronic annotation		0004221 // ubiquitin thiolesterase activity // inferred from electronic annotation///0005488 // binding // inferred from electronic annotation///0008233 // peptidase activity // inferred from electronic annotation///0008234 // cysteine-type peptidase activity // inferred from electronic annotation///0016787 // hydrolase activity // inferred from electronic annotation	chr11:77910015-77925755 (+) // 90.19 // q14.1
229309_at	-0.687376	-0.502716	1.37946	0.502716	ADRB1	153	0001996 // positive regulation of heart rate by epinephrine-norepinephrine // inferred from electronic annotation///0001997 // positive regulation of the force of heart contraction by epinephrine-norepinephrine // inferred from electronic annotation///0002024 // diet induced thermogenesis // inferred from electronic annotation///0002025 // vasodilation by norepinephrine-epinephrine involved in re…	0005634 // nucleus // inferred from electronic annotation///0005737 // cytoplasm // inferred from electronic annotation///0005769 // early endosome // inferred from direct assay///0005886 // plasma membrane // inferred from direct assay///0005886 // plasma membrane // traceable author statement///0005887 // integral to plasma membrane // traceable author statement///0016020 // membrane // inferre…	0004871 // signal transducer activity // inferred from electronic annotation///0004930 // G-protein coupled receptor activity // inferred from electronic annotation///0004935 // adrenergic receptor activity // inferred from electronic annotation///0004939 // beta-adrenergic receptor activity // traceable author statement///0004940 // beta1-adrenergic receptor activity // inferred from electronic …	chr10:115805528-115808728 (+) // 94.39 // q25.3
229332_at	-0.232378	-0.519157	0.899767	0.232378	HPDL	84842	0009072 // aromatic amino acid family metabolic process // inferred from electronic annotation///0055114 // oxidation-reduction process // inferred from electronic annotation		0003868 // 4-hydroxyphenylpyruvate dioxygenase activity // inferred from electronic annotation///0016491 // oxidoreductase activity // inferred from electronic annotation///0016701 // oxidoreductase activity, acting on single donors with incorporation of molecular oxygen // inferred from electronic annotation///0016702 // oxidoreductase activity, acting on single donors with incorporation of mole…	chr1:45792547-45794381 (+) // 87.0 // p34.1
229400_at	-0.180729	-0.283802	0.180729	0.339003	HOXD10	3236	0001501 // skeletal system development // inferred from electronic annotation///0006351 // transcription, DNA-dependent // inferred from electronic annotation///0006355 // regulation of transcription, DNA-dependent // inferred from electronic annotation///0007275 // multicellular organismal development // inferred from electronic annotation///0007519 // skeletal muscle tissue development // infer…	0005634 // nucleus // inferred from electronic annotation	0003677 // DNA binding // inferred from electronic annotation///0003682 // chromatin binding // inferred from electronic annotation///0003700 // sequence-specific DNA binding transcription factor activity // inferred from electronic annotation///0005515 // protein binding // inferred from electronic annotation///0043565 // sequence-specific DNA binding // inferred from electronic annotation	chr2:176983967-176984669 (+) // 83.78 // q31.1
229430_at	-0.665263	-1.4406	1.51679	0.665263	C8orf46	254778				chr8:67430042-67430757 (+) // 77.55 // q13.1
229441_at	-0.345122	-0.226794	0.226794	0.279737	PRSS23	11098	0006508 // proteolysis // inferred from electronic annotation	0005576 // extracellular region // inferred from electronic annotation///0005634 // nucleus // inferred from direct assay	0003824 // catalytic activity // inferred from electronic annotation///0004252 // serine-type endopeptidase activity // inferred from electronic annotation///0008233 // peptidase activity // inferred from electronic annotation///0008236 // serine-type peptidase activity // inferred from electronic annotation///0016787 // hydrolase activity // inferred from electronic annotation	chr11:86663360-86663943 (+) // 91.23 // q14.2
229477_at	-0.267518	-0.247296	0.247296	0.261543	THRSP	7069	0006351 // transcription, DNA-dependent // inferred from electronic annotation///0006355 // regulation of transcription, DNA-dependent // inferred from electronic annotation///0006629 // lipid metabolic process // inferred from electronic annotation///0010866 // regulation of triglyceride biosynthetic process // inferred from electronic annotation///0046890 // regulation of lipid biosynthetic pro…	0005634 // nucleus // inferred from direct assay///0005730 // nucleolus // inferred from direct assay///0005737 // cytoplasm // inferred from electronic annotation///0005829 // cytosol // inferred from sequence or structural similarity	0005515 // protein binding // inferred from electronic annotation///0042803 // protein homodimerization activity // inferred from electronic annotation	chr11:77774919-77779396 (+) // 81.73 // q14.1
229530_at	-0.317641	-0.146214	0.146214	0.299919	GUCY1A3	2982	0006182 // cGMP biosynthetic process // inferred from electronic annotation///0007263 // nitric oxide mediated signal transduction // traceable author statement///0007596 // blood coagulation // traceable author statement///0008015 // blood circulation // traceable author statement///0008217 // regulation of blood pressure // inferred from electronic annotation///0009190 // cyclic nucleotide bios…	0005737 // cytoplasm // inferred from electronic annotation///0008074 // guanylate cyclase complex, soluble // traceable author statement	0000166 // nucleotide binding // inferred from electronic annotation///0004383 // guanylate cyclase activity // inferred from electronic annotation///0004872 // receptor activity // traceable author statement///0005525 // GTP binding // inferred from electronic annotation///0016829 // lyase activity // inferred from electronic annotation///0016849 // phosphorus-oxygen lyase activity // inferred f…	chr4:156653914-156654981 (+) // 84.91 // q32.1
[truncated: 295 more rows]

## Sheet: Sheet4
List of the overlapping genes after E2-BSA and E2 treatment
[truncated: 76 more rows]

[truncated: 1 more sheets: Sheet5]
